# Supplementary material for: Multi-omics analyses related to unfolded protein response in prostate cancer implicate pro-tumor role of IFRD1
Source: Front Immunol. 2026 Jan 29;17:1744197. doi: 10.3389/fimmu.2026.1744197 (PMC12894258; doi:10.3389/fimmu.2026.1744197)
Supplement: Supplementary file 5 [file Table1.xlsx]

## Sheet: Table S1
Table S1. Multiple PCa cohorts used in this study.
Bulk RNA-seq	TCGA-PRAD
	GSE70769
	GSE116978
	GSE21034
	DKFZ2018
scRNA-seq	GSE141445
	GSE185344
	Data from Cell Reports(PMID:34936871)
HALLMARK	MSigDB

## Sheet: Table S2
Table S2. The Gene Expression Discrepancies between UPR-high and UPR-low score groups in single-cell transcriptome.
	p_val	avg_log2FC	pct.1	pct.2	p_val_adj	cluster	gene
ADAMTS1	0	2.3869	0.301	0.07	0	Luminal_UPR_high	ADAMTS1
KLK12	0	1.98023	0.42	0.109	0	Luminal_UPR_high	KLK12
OGN	0	1.91825	0.326	0.095	0	Luminal_UPR_high	OGN
F3	0	1.91492	0.298	0.082	0	Luminal_UPR_high	F3
RDH10	0	1.78075	0.316	0.096	0	Luminal_UPR_high	RDH10
KCNN2	0	1.77345	0.344	0.095	0	Luminal_UPR_high	KCNN2
CDC42EP5	0	1.73382	0.326	0.095	0	Luminal_UPR_high	CDC42EP5
THSD7A	0	1.72094	0.32	0.085	0	Luminal_UPR_high	THSD7A
KLK11	0	1.72092	0.454	0.148	0	Luminal_UPR_high	KLK11
SERHL2	0	1.67924	0.369	0.099	0	Luminal_UPR_high	SERHL2
JAG1	0	1.66828	0.461	0.113	0	Luminal_UPR_high	JAG1
ICAM1	4.37e-259	1.62112	0.257	0.082	1.09e-254	Luminal_UPR_high	ICAM1
SPON2	0	1.59797	0.855	0.381	0	Luminal_UPR_high	SPON2
IGF1	0	1.41209	0.564	0.268	0	Luminal_UPR_high	IGF1
PTPRM	4.16e-305	1.4076	0.29	0.091	1.04e-300	Luminal_UPR_high	PTPRM
SEZ6L2	0	1.38412	0.54	0.174	0	Luminal_UPR_high	SEZ6L2
SPOCK1	0	1.36754	0.776	0.316	0	Luminal_UPR_high	SPOCK1
DARS	0	1.36684	0.562	0.264	0	Luminal_UPR_high	DARS
AMOTL1	0	1.36332	0.311	0.079	0	Luminal_UPR_high	AMOTL1
CD276	9.04e-292	1.35866	0.347	0.137	2.26e-287	Luminal_UPR_high	CD276
OR51E2	0	1.34929	0.777	0.254	0	Luminal_UPR_high	OR51E2
PDSS2	0	1.33012	0.335	0.108	0	Luminal_UPR_high	PDSS2
ENTPD5	0	1.30771	0.707	0.273	0	Luminal_UPR_high	ENTPD5
FAM117B	0	1.29888	0.398	0.123	0	Luminal_UPR_high	FAM117B
C11orf96	0	1.29676	0.253	0.061	0	Luminal_UPR_high	C11orf96
FOLH1	0	1.29477	0.842	0.367	0	Luminal_UPR_high	FOLH1
BAMBI	0	1.29109	0.564	0.218	0	Luminal_UPR_high	BAMBI
MBOAT2	0	1.29044	0.735	0.257	0	Luminal_UPR_high	MBOAT2
FOSB	0	1.28736	0.847	0.474	0	Luminal_UPR_high	FOSB
PEX10	0	1.2786	0.379	0.119	0	Luminal_UPR_high	PEX10
SESN1	0	1.26319	0.418	0.146	0	Luminal_UPR_high	SESN1
TENM1	0	1.26126	0.28	0.069	0	Luminal_UPR_high	TENM1
SNCA	0	1.26021	0.311	0.063	0	Luminal_UPR_high	SNCA
NDRG3	0	1.23473	0.465	0.144	0	Luminal_UPR_high	NDRG3
RDH11	0	1.23068	0.957	0.653	0	Luminal_UPR_high	RDH11
DHRS13	4.77e-300	1.22954	0.293	0.092	1.19e-295	Luminal_UPR_high	DHRS13
USP54	0	1.22658	0.487	0.214	0	Luminal_UPR_high	USP54
CLGN	0	1.22339	0.347	0.093	0	Luminal_UPR_high	CLGN
KIF5C	0	1.19815	0.592	0.202	0	Luminal_UPR_high	KIF5C
APCDD1	1.03e-259	1.18724	0.315	0.12	2.57e-255	Luminal_UPR_high	APCDD1
FOS	0	1.17963	0.925	0.651	0	Luminal_UPR_high	FOS
PLA2G2A	5.64e-211	1.17292	0.39	0.193	1.41e-206	Luminal_UPR_high	PLA2G2A
SOCS2	0	1.15784	0.65	0.274	0	Luminal_UPR_high	SOCS2
GOLM1	0	1.15757	0.869	0.477	0	Luminal_UPR_high	GOLM1
BASP1	0	1.1565	0.705	0.271	0	Luminal_UPR_high	BASP1
FAM84A	0	1.15434	0.63	0.267	0	Luminal_UPR_high	FAM84A
KLK3	0	1.1518	1	0.918	0	Luminal_UPR_high	KLK3
ACPP	0	1.14398	0.826	0.453	0	Luminal_UPR_high	ACPP
SLC16A1	0	1.14268	0.415	0.145	0	Luminal_UPR_high	SLC16A1
RHOU	0	1.13981	0.516	0.214	0	Luminal_UPR_high	RHOU
PHYHD1	0	1.13885	0.339	0.076	0	Luminal_UPR_high	PHYHD1
PARD6G-AS1	8.67e-283	1.13436	0.285	0.091	2.17e-278	Luminal_UPR_high	PARD6G-AS1
CNTNAP2	0	1.12982	0.45	0.188	0	Luminal_UPR_high	CNTNAP2
ANK3	0	1.12074	0.491	0.211	0	Luminal_UPR_high	ANK3
POTEH-AS1	0	1.11763	0.269	0.066	0	Luminal_UPR_high	POTEH-AS1
BEND4	0	1.11742	0.309	0.087	0	Luminal_UPR_high	BEND4
NUCB2	0	1.10942	0.63	0.319	0	Luminal_UPR_high	NUCB2
GREB1	0	1.10298	0.447	0.167	0	Luminal_UPR_high	GREB1
IRS2	0	1.0992	0.611	0.281	0	Luminal_UPR_high	IRS2
STEAP2	0	1.09389	0.948	0.577	0	Luminal_UPR_high	STEAP2
LY6E	0	1.07455	0.442	0.141	0	Luminal_UPR_high	LY6E
FAM13C	0	1.07437	0.513	0.187	0	Luminal_UPR_high	FAM13C
TMED7	0	1.06584	0.574	0.219	0	Luminal_UPR_high	TMED7
CREB3L1	0	1.04848	0.663	0.254	0	Luminal_UPR_high	CREB3L1
LINC00662	0	1.04371	0.499	0.199	0	Luminal_UPR_high	LINC00662
RALGAPB	1.38e-211	1.03792	0.299	0.126	3.47e-207	Luminal_UPR_high	RALGAPB
CDK19	0	1.03527	0.535	0.22	0	Luminal_UPR_high	CDK19
FNIP2	0	1.03337	0.454	0.151	0	Luminal_UPR_high	FNIP2
SMPDL3A	7.47e-280	1.02298	0.349	0.14	1.87e-275	Luminal_UPR_high	SMPDL3A
ADRB2	0	1.02068	0.424	0.173	0	Luminal_UPR_high	ADRB2
ELOVL7	0	1.01877	0.377	0.127	0	Luminal_UPR_high	ELOVL7
HPN	0	1.01829	0.748	0.325	0	Luminal_UPR_high	HPN
TMEM220	0	1.01188	0.385	0.13	0	Luminal_UPR_high	TMEM220
THEM6	1.08e-291	1.01087	0.364	0.144	2.7e-287	Luminal_UPR_high	THEM6
TRPM8	0	1.00853	0.82	0.425	0	Luminal_UPR_high	TRPM8
ASRGL1	0	1.00744	0.423	0.173	0	Luminal_UPR_high	ASRGL1
ARRDC3	0	1.00626	0.342	0.104	0	Luminal_UPR_high	ARRDC3
NEDD4L	0	1.00152	0.848	0.483	0	Luminal_UPR_high	NEDD4L
HERC3	0	0.999426	0.308	0.099	0	Luminal_UPR_high	HERC3
NBL1	0	0.998407	0.613	0.244	0	Luminal_UPR_high	NBL1
BMPR1B	0	0.997499	0.67	0.326	0	Luminal_UPR_high	BMPR1B
RIPK2	0	0.996522	0.412	0.168	0	Luminal_UPR_high	RIPK2
HACD3	0	0.996106	0.658	0.304	0	Luminal_UPR_high	HACD3
BCL6	3.69e-193	0.994164	0.263	0.106	9.24e-189	Luminal_UPR_high	BCL6
PRCAT47	0	0.991875	0.369	0.079	0	Luminal_UPR_high	PRCAT47
PMEPA1	0	0.985285	0.907	0.553	0	Luminal_UPR_high	PMEPA1
IRF1	0	0.977677	0.589	0.335	0	Luminal_UPR_high	IRF1
DMXL1	0	0.976484	0.578	0.229	0	Luminal_UPR_high	DMXL1
GALNT3	0	0.974449	0.466	0.179	0	Luminal_UPR_high	GALNT3
PCA3	0	0.96938	0.813	0.418	0	Luminal_UPR_high	PCA3
SLC5A3	0	0.969238	0.439	0.178	0	Luminal_UPR_high	SLC5A3
FOXO3	0	0.968158	0.657	0.349	0	Luminal_UPR_high	FOXO3
CDC42BPA	0	0.963681	0.385	0.134	0	Luminal_UPR_high	CDC42BPA
STK39	0	0.962991	0.352	0.124	0	Luminal_UPR_high	STK39
DEGS1	0	0.96292	0.658	0.276	0	Luminal_UPR_high	DEGS1
FAM105A	0	0.9593	0.292	0.083	0	Luminal_UPR_high	FAM105A
ABCC4	0	0.952355	0.838	0.426	0	Luminal_UPR_high	ABCC4
FAM73A	0	0.951928	0.438	0.177	0	Luminal_UPR_high	FAM73A
YPEL2	5.19e-162	0.941693	0.286	0.135	1.3e-157	Luminal_UPR_high	YPEL2
DNAJA4	0	0.934958	0.488	0.167	0	Luminal_UPR_high	DNAJA4
NFKB1	3.05e-195	0.933556	0.296	0.13	7.63e-191	Luminal_UPR_high	NFKB1
MAP2K3	7.04e-229	0.93316	0.4	0.202	1.76e-224	Luminal_UPR_high	MAP2K3
GMNN	1.55e-305	0.928054	0.397	0.165	3.89e-301	Luminal_UPR_high	GMNN
CRELD2	0	0.920469	0.577	0.255	0	Luminal_UPR_high	CRELD2
KLF4	0	0.918916	0.673	0.37	0	Luminal_UPR_high	KLF4
CTBS	0	0.918703	0.472	0.191	0	Luminal_UPR_high	CTBS
PDE4B	6.7e-306	0.918351	0.259	0.067	1.68e-301	Luminal_UPR_high	PDE4B
KLF2	6.99e-230	0.913749	0.302	0.12	1.75e-225	Luminal_UPR_high	KLF2
MDK	0	0.910169	0.671	0.331	0	Luminal_UPR_high	MDK
SAT1	0	0.909551	0.982	0.816	0	Luminal_UPR_high	SAT1
BANK1	0	0.904016	0.578	0.268	0	Luminal_UPR_high	BANK1
MAFB	0	0.901961	0.487	0.196	0	Luminal_UPR_high	MAFB
TM7SF2	0	0.898889	0.771	0.412	0	Luminal_UPR_high	TM7SF2
SMS	0	0.898195	0.917	0.605	0	Luminal_UPR_high	SMS
MXD1	8.05e-255	0.897511	0.414	0.201	2.02e-250	Luminal_UPR_high	MXD1
PLOD1	1.82e-165	0.896992	0.256	0.109	4.55e-161	Luminal_UPR_high	PLOD1
PCSK1N	1.02e-191	0.893302	0.301	0.135	2.54e-187	Luminal_UPR_high	PCSK1N
RAB27A	0	0.892987	0.5	0.221	0	Luminal_UPR_high	RAB27A
LDLR	0	0.890288	0.624	0.308	0	Luminal_UPR_high	LDLR
C8orf82	0	0.888689	0.525	0.21	0	Luminal_UPR_high	C8orf82
SGPP1	3.71e-186	0.88857	0.297	0.132	9.3e-182	Luminal_UPR_high	SGPP1
ECE1	2.38e-226	0.886923	0.294	0.111	5.96e-222	Luminal_UPR_high	ECE1
EFNB2	0	0.886718	0.486	0.202	0	Luminal_UPR_high	EFNB2
P3H4	8.83e-190	0.886096	0.254	0.099	2.21e-185	Luminal_UPR_high	P3H4
NPTN	4.02e-262	0.88476	0.369	0.156	1.01e-257	Luminal_UPR_high	NPTN
TRIB1	0	0.883391	0.735	0.438	0	Luminal_UPR_high	TRIB1
TNFRSF14	2.03e-216	0.882085	0.269	0.102	5.08e-212	Luminal_UPR_high	TNFRSF14
MBP	0	0.879847	0.383	0.14	0	Luminal_UPR_high	MBP
IER3	1.59e-286	0.878515	0.301	0.101	3.98e-282	Luminal_UPR_high	IER3
ASAH1	0	0.876017	0.783	0.436	0	Luminal_UPR_high	ASAH1
ANKRD37	0	0.874967	0.663	0.34	0	Luminal_UPR_high	ANKRD37
ACSM1	0	0.87326	0.462	0.18	0	Luminal_UPR_high	ACSM1
CCNG2	0	0.871419	0.803	0.425	0	Luminal_UPR_high	CCNG2
MFSD3	0	0.871196	0.409	0.165	0	Luminal_UPR_high	MFSD3
TJP1	0	0.86749	0.613	0.306	0	Luminal_UPR_high	TJP1
ERLEC1	0	0.867019	0.659	0.299	0	Luminal_UPR_high	ERLEC1
HES4	0	0.866299	0.683	0.407	0	Luminal_UPR_high	HES4
NR4A2	3.68e-223	0.865597	0.302	0.124	9.2e-219	Luminal_UPR_high	NR4A2
LARP1B	0	0.864956	0.414	0.159	0	Luminal_UPR_high	LARP1B
PRKAA2	3.73e-223	0.863872	0.313	0.134	9.33e-219	Luminal_UPR_high	PRKAA2
ARG2	0	0.862861	0.665	0.324	0	Luminal_UPR_high	ARG2
NCOA1	3.42e-237	0.862448	0.321	0.13	8.56e-233	Luminal_UPR_high	NCOA1
STEAP1	0	0.85951	0.773	0.379	0	Luminal_UPR_high	STEAP1
DNAJC1	0	0.859454	0.628	0.32	0	Luminal_UPR_high	DNAJC1
PLEKHB2	0	0.855663	0.516	0.225	0	Luminal_UPR_high	PLEKHB2
ZG16B	0	0.855573	0.817	0.489	0	Luminal_UPR_high	ZG16B
SLC35A3	0	0.853398	0.653	0.302	0	Luminal_UPR_high	SLC35A3
PLPP1	0	0.849219	0.798	0.456	0	Luminal_UPR_high	PLPP1
TMEFF2	0	0.847669	0.409	0.171	0	Luminal_UPR_high	TMEFF2
SEC24D	4.23e-235	0.846784	0.282	0.102	1.06e-230	Luminal_UPR_high	SEC24D
ELL2	0	0.846575	0.662	0.299	0	Luminal_UPR_high	ELL2
RP1-313I6.12	3.64e-208	0.846386	0.319	0.139	9.12e-204	Luminal_UPR_high	RP1-313I6.12
CPEB3	2.28e-295	0.843668	0.376	0.153	5.71e-291	Luminal_UPR_high	CPEB3
CEBPD	0	0.841777	0.516	0.257	0	Luminal_UPR_high	CEBPD
TARSL2	8.07e-209	0.840544	0.374	0.185	2.02e-204	Luminal_UPR_high	TARSL2
LINC01088	0	0.839127	0.66	0.25	0	Luminal_UPR_high	LINC01088
SQLE	0	0.837172	0.454	0.189	0	Luminal_UPR_high	SQLE
TRIM68	6.59e-210	0.834371	0.3	0.125	1.65e-205	Luminal_UPR_high	TRIM68
SEC14L2	2.05e-247	0.833704	0.297	0.11	5.15e-243	Luminal_UPR_high	SEC14L2
ARL5B	3.29e-206	0.831123	0.356	0.173	8.25e-202	Luminal_UPR_high	ARL5B
MAPK6	1.05e-238	0.831119	0.421	0.21	2.63e-234	Luminal_UPR_high	MAPK6
CXCL8	5.41e-170	0.831057	0.374	0.203	1.35e-165	Luminal_UPR_high	CXCL8
ADD3	6.27e-202	0.830865	0.312	0.135	1.57e-197	Luminal_UPR_high	ADD3
FAM174A	0	0.830164	0.415	0.17	0	Luminal_UPR_high	FAM174A
GALNT7	0	0.826933	0.591	0.234	0	Luminal_UPR_high	GALNT7
CLDN7	0	0.826079	0.648	0.267	0	Luminal_UPR_high	CLDN7
FSTL1	0	0.823447	0.506	0.199	0	Luminal_UPR_high	FSTL1
MCCC2	0	0.823339	0.809	0.449	0	Luminal_UPR_high	MCCC2
ZNF761	5.72e-270	0.818461	0.321	0.12	1.43e-265	Luminal_UPR_high	ZNF761
PCAT18	0	0.818146	0.465	0.212	0	Luminal_UPR_high	PCAT18
RHPN2	3.11e-263	0.817111	0.343	0.136	7.79e-259	Luminal_UPR_high	RHPN2
SLC26A2	2.19e-213	0.812433	0.347	0.158	5.48e-209	Luminal_UPR_high	SLC26A2
HEBP2	0	0.811819	0.892	0.604	0	Luminal_UPR_high	HEBP2
GRINA	0	0.810537	0.77	0.446	0	Luminal_UPR_high	GRINA
ERRFI1	9.77e-288	0.810125	0.457	0.22	2.45e-283	Luminal_UPR_high	ERRFI1
CLDN8	1.79e-235	0.807808	0.334	0.143	4.49e-231	Luminal_UPR_high	CLDN8
ALKBH5	1.43e-279	0.806493	0.497	0.258	3.59e-275	Luminal_UPR_high	ALKBH5
SLC17A5	0	0.80322	0.471	0.213	0	Luminal_UPR_high	SLC17A5
PPP1R14B	0	0.801669	0.555	0.274	0	Luminal_UPR_high	PPP1R14B
SEC24A	6.86e-234	0.800664	0.326	0.136	1.72e-229	Luminal_UPR_high	SEC24A
EPB41L5	9.19e-240	0.799272	0.296	0.109	2.3e-235	Luminal_UPR_high	EPB41L5
VWA1	2.73e-177	0.799017	0.298	0.134	6.83e-173	Luminal_UPR_high	VWA1
SEC11C	0	0.797027	0.83	0.488	0	Luminal_UPR_high	SEC11C
ZNF680	4.69e-236	0.796806	0.281	0.103	1.17e-231	Luminal_UPR_high	ZNF680
TMEM150C	2e-298	0.795227	0.401	0.168	5.02e-294	Luminal_UPR_high	TMEM150C
UBE3A	0	0.794379	0.608	0.315	0	Luminal_UPR_high	UBE3A
SLC30A4	0	0.793121	0.687	0.357	0	Luminal_UPR_high	SLC30A4
TLK1	0	0.791618	0.569	0.247	0	Luminal_UPR_high	TLK1
MESP1	0	0.790626	0.927	0.61	0	Luminal_UPR_high	MESP1
ANPEP	0	0.789685	0.599	0.287	0	Luminal_UPR_high	ANPEP
PRUNE2	1.02e-185	0.789671	0.259	0.102	2.56e-181	Luminal_UPR_high	PRUNE2
LMAN1	0	0.787068	0.739	0.372	0	Luminal_UPR_high	LMAN1
SNRPN	0	0.784894	0.842	0.591	0	Luminal_UPR_high	SNRPN
STEAP4	1.12e-240	0.784495	0.334	0.14	2.79e-236	Luminal_UPR_high	STEAP4
PDIA4	0	0.783598	0.718	0.401	0	Luminal_UPR_high	PDIA4
ARHGAP32	0	0.780575	0.482	0.234	0	Luminal_UPR_high	ARHGAP32
TIPARP	1.34e-273	0.780469	0.372	0.157	3.36e-269	Luminal_UPR_high	TIPARP
UNC13B	4.43e-200	0.779441	0.312	0.137	1.11e-195	Luminal_UPR_high	UNC13B
SERPINH1	3.66e-230	0.77932	0.366	0.166	9.17e-226	Luminal_UPR_high	SERPINH1
MON1B	0	0.778549	0.704	0.376	0	Luminal_UPR_high	MON1B
USP22	5e-290	0.776203	0.65	0.392	1.25e-285	Luminal_UPR_high	USP22
UTRN	0	0.775598	0.514	0.219	0	Luminal_UPR_high	UTRN
ANTXR2	2.73e-279	0.775253	0.403	0.179	6.84e-275	Luminal_UPR_high	ANTXR2
SLC39A9	4.58e-255	0.772324	0.382	0.168	1.15e-250	Luminal_UPR_high	SLC39A9
PANK3	2.76e-265	0.771858	0.352	0.142	6.91e-261	Luminal_UPR_high	PANK3
SLC4A4	0	0.771631	0.804	0.439	0	Luminal_UPR_high	SLC4A4
RPS6KA3	0	0.771386	0.421	0.175	0	Luminal_UPR_high	RPS6KA3
BRD2	0	0.764694	0.827	0.514	0	Luminal_UPR_high	BRD2
FGFRL1	7.87e-271	0.762295	0.336	0.131	1.97e-266	Luminal_UPR_high	FGFRL1
SPECC1L	1.28e-181	0.759279	0.276	0.117	3.21e-177	Luminal_UPR_high	SPECC1L
CTSZ	5.12e-302	0.759068	0.425	0.186	1.28e-297	Luminal_UPR_high	CTSZ
H2AFJ	0	0.758776	0.986	0.815	0	Luminal_UPR_high	H2AFJ
PBX3	2.11e-296	0.757824	0.382	0.154	5.28e-292	Luminal_UPR_high	PBX3
TSPAN1	0	0.753944	0.978	0.738	0	Luminal_UPR_high	TSPAN1
MAP7D1	6.53e-205	0.753682	0.348	0.163	1.63e-200	Luminal_UPR_high	MAP7D1
PIM1	7.26e-160	0.753244	0.274	0.125	1.82e-155	Luminal_UPR_high	PIM1
PTPN18	0	0.752818	0.437	0.164	0	Luminal_UPR_high	PTPN18
PDE9A	0	0.750793	0.321	0.096	0	Luminal_UPR_high	PDE9A
PHF12	6.45e-268	0.75042	0.378	0.163	1.62e-263	Luminal_UPR_high	PHF12
PIGH	0	0.750193	0.477	0.203	0	Luminal_UPR_high	PIGH
EGR1	0	0.749627	0.808	0.524	0	Luminal_UPR_high	EGR1
DHRS7	0	0.748429	0.932	0.69	0	Luminal_UPR_high	DHRS7
PWAR6	1.11e-171	0.744561	0.375	0.202	2.79e-167	Luminal_UPR_high	PWAR6
NIPA2	3.53e-246	0.744452	0.336	0.141	8.83e-242	Luminal_UPR_high	NIPA2
TM9SF3	0	0.74184	0.881	0.537	0	Luminal_UPR_high	TM9SF3
RALGAPA2	0	0.738887	0.505	0.195	0	Luminal_UPR_high	RALGAPA2
SLC35A1	1.52e-214	0.738665	0.277	0.108	3.82e-210	Luminal_UPR_high	SLC35A1
PRKAA1	1.84e-288	0.738108	0.448	0.21	4.61e-284	Luminal_UPR_high	PRKAA1
PJA2	0	0.737719	0.4	0.166	0	Luminal_UPR_high	PJA2
APLP2	0	0.734476	0.937	0.624	0	Luminal_UPR_high	APLP2
NAMPT	0	0.734344	0.756	0.398	0	Luminal_UPR_high	NAMPT
SASH1	3.84e-167	0.73116	0.313	0.151	9.61e-163	Luminal_UPR_high	SASH1
CTC-444N24.11	5.93e-280	0.729871	0.444	0.209	1.49e-275	Luminal_UPR_high	CTC-444N24.11
SHROOM3	0	0.729445	0.464	0.203	0	Luminal_UPR_high	SHROOM3
METRN	1.75e-186	0.728758	0.364	0.182	4.38e-182	Luminal_UPR_high	METRN
FLJ20021	0	0.728093	0.657	0.349	0	Luminal_UPR_high	FLJ20021
TMEM87A	0	0.727896	0.752	0.408	0	Luminal_UPR_high	TMEM87A
HIST1H2BG	5.81e-270	0.727219	0.491	0.254	1.46e-265	Luminal_UPR_high	HIST1H2BG
MYCBP2	2.51e-238	0.726224	0.302	0.115	6.28e-234	Luminal_UPR_high	MYCBP2
SDF2L1	0	0.724746	0.678	0.356	0	Luminal_UPR_high	SDF2L1
HSPA5	0	0.724454	0.847	0.508	0	Luminal_UPR_high	HSPA5
FAT1	3.16e-222	0.724052	0.404	0.201	7.9e-218	Luminal_UPR_high	FAT1
PDIA5	5.31e-183	0.723559	0.319	0.148	1.33e-178	Luminal_UPR_high	PDIA5
PDXDC1	0	0.723514	0.64	0.312	0	Luminal_UPR_high	PDXDC1
NUDT9	3.08e-260	0.722362	0.393	0.178	7.71e-256	Luminal_UPR_high	NUDT9
PDS5B	1.43e-174	0.722337	0.33	0.162	3.59e-170	Luminal_UPR_high	PDS5B
TSC22D1	0	0.721335	0.782	0.467	0	Luminal_UPR_high	TSC22D1
HSP90B1	0	0.716879	0.945	0.665	0	Luminal_UPR_high	HSP90B1
ELOVL5	0	0.716658	0.737	0.416	0	Luminal_UPR_high	ELOVL5
DNAJB9	0	0.71518	0.609	0.269	0	Luminal_UPR_high	DNAJB9
BAG3	0	0.711809	0.567	0.289	0	Luminal_UPR_high	BAG3
CYB5R3	1.5e-291	0.710227	0.436	0.198	3.77e-287	Luminal_UPR_high	CYB5R3
TMEM41B	3.09e-266	0.710095	0.485	0.246	7.74e-262	Luminal_UPR_high	TMEM41B
IGF1R	1.52e-265	0.708677	0.368	0.155	3.79e-261	Luminal_UPR_high	IGF1R
HMGCS1	3.76e-279	0.707886	0.466	0.228	9.41e-275	Luminal_UPR_high	HMGCS1
SLC45A3	0	0.707679	0.915	0.544	0	Luminal_UPR_high	SLC45A3
XPO6	0	0.705481	0.429	0.163	0	Luminal_UPR_high	XPO6
NUDT3	0	0.704372	0.47	0.22	0	Luminal_UPR_high	NUDT3
RNF41	0	0.704287	0.524	0.244	0	Luminal_UPR_high	RNF41
LPP	0	0.701794	0.773	0.446	0	Luminal_UPR_high	LPP
GFPT1	0	0.700983	0.673	0.354	0	Luminal_UPR_high	GFPT1
PRRC1	4.88e-247	0.69994	0.371	0.165	1.22e-242	Luminal_UPR_high	PRRC1
RAB6A	0	0.69884	0.612	0.323	0	Luminal_UPR_high	RAB6A
ATP8A1	0	0.697676	0.471	0.21	0	Luminal_UPR_high	ATP8A1
FUCA1	1.43e-233	0.697566	0.335	0.142	3.58e-229	Luminal_UPR_high	FUCA1
PIGK	3.82e-203	0.695845	0.264	0.102	9.57e-199	Luminal_UPR_high	PIGK
CD164	0	0.695632	0.829	0.504	0	Luminal_UPR_high	CD164
MKNK2	0	0.694968	0.588	0.314	0	Luminal_UPR_high	MKNK2
MIA3	0	0.69463	0.635	0.324	0	Luminal_UPR_high	MIA3
FEM1C	2.84e-177	0.692176	0.275	0.119	7.12e-173	Luminal_UPR_high	FEM1C
ATP11B	8.1e-200	0.692103	0.39	0.196	2.03e-195	Luminal_UPR_high	ATP11B
LITAF	0	0.690633	0.695	0.355	0	Luminal_UPR_high	LITAF
C17orf58	1.52e-196	0.690586	0.328	0.152	3.81e-192	Luminal_UPR_high	C17orf58
FBXO25	0	0.689547	0.748	0.397	0	Luminal_UPR_high	FBXO25
ZNF652	0	0.688059	0.602	0.315	0	Luminal_UPR_high	ZNF652
AMD1	0	0.687584	0.818	0.494	0	Luminal_UPR_high	AMD1
ZFAND2A	5.7e-295	0.687081	0.53	0.269	1.43e-290	Luminal_UPR_high	ZFAND2A
CTA-292E10.6	5.19e-176	0.686616	0.309	0.146	1.3e-171	Luminal_UPR_high	CTA-292E10.6
MAGED1	0	0.686493	0.55	0.25	0	Luminal_UPR_high	MAGED1
DICER1	1.28e-262	0.685433	0.489	0.255	3.2e-258	Luminal_UPR_high	DICER1
PDE3B	2.36e-138	0.683034	0.253	0.118	5.91e-134	Luminal_UPR_high	PDE3B
ANKH	0	0.682053	0.614	0.34	0	Luminal_UPR_high	ANKH
CHSY1	8.85e-189	0.680532	0.279	0.118	2.22e-184	Luminal_UPR_high	CHSY1
DNAJC3	0	0.679742	0.609	0.317	0	Luminal_UPR_high	DNAJC3
RTN4	0	0.678053	0.867	0.523	0	Luminal_UPR_high	RTN4
ARHGAP6	0	0.676754	0.628	0.312	0	Luminal_UPR_high	ARHGAP6
TNFAIP8	5.11e-282	0.673046	0.282	0.089	1.28e-277	Luminal_UPR_high	TNFAIP8
CBFA2T2	9.29e-298	0.670548	0.459	0.213	2.33e-293	Luminal_UPR_high	CBFA2T2
PAPSS1	2.25e-303	0.670285	0.416	0.175	5.63e-299	Luminal_UPR_high	PAPSS1
KLK2	0	0.669125	1	0.917	0	Luminal_UPR_high	KLK2
CACNA1D	2.29e-245	0.668073	0.255	0.082	5.72e-241	Luminal_UPR_high	CACNA1D
PRIM2	1.79e-228	0.666258	0.257	0.089	4.48e-224	Luminal_UPR_high	PRIM2
ADAM10	1.25e-298	0.665974	0.495	0.239	3.13e-294	Luminal_UPR_high	ADAM10
GCNT2	1.24e-189	0.665742	0.29	0.12	3.1e-185	Luminal_UPR_high	GCNT2
SLC39A4	0	0.665365	0.433	0.158	0	Luminal_UPR_high	SLC39A4
ALDH1A3	0	0.662284	0.828	0.528	0	Luminal_UPR_high	ALDH1A3
FAM63B	0	0.662236	0.491	0.233	0	Luminal_UPR_high	FAM63B
NAALADL2	3.14e-225	0.660853	0.408	0.199	7.87e-221	Luminal_UPR_high	NAALADL2
CRELD1	1.38e-265	0.660822	0.384	0.166	3.46e-261	Luminal_UPR_high	CRELD1
GANAB	7.23e-299	0.660809	0.557	0.297	1.81e-294	Luminal_UPR_high	GANAB
MXD4	0	0.65883	0.585	0.308	0	Luminal_UPR_high	MXD4
GOLPH3	0	0.656604	0.759	0.437	0	Luminal_UPR_high	GOLPH3
SMPD1	3.18e-143	0.656335	0.264	0.125	7.98e-139	Luminal_UPR_high	SMPD1
ZFP36	0	0.655008	0.744	0.437	0	Luminal_UPR_high	ZFP36
NEAT1	0	0.654693	0.996	0.806	0	Luminal_UPR_high	NEAT1
C1orf122	0	0.651422	0.639	0.339	0	Luminal_UPR_high	C1orf122
TMEM263	0	0.650536	0.5	0.227	0	Luminal_UPR_high	TMEM263
ADM	3.45e-137	0.65011	0.284	0.143	8.64e-133	Luminal_UPR_high	ADM
FHIT	2.67e-219	0.648767	0.349	0.157	6.68e-215	Luminal_UPR_high	FHIT
TMEM214	8.19e-233	0.647586	0.347	0.149	2.05e-228	Luminal_UPR_high	TMEM214
SH3RF1	5.56e-222	0.647499	0.354	0.158	1.39e-217	Luminal_UPR_high	SH3RF1
PPM1K	0	0.647357	0.502	0.226	0	Luminal_UPR_high	PPM1K
EIF2AK4	0	0.646946	0.556	0.273	0	Luminal_UPR_high	EIF2AK4
LIMCH1	0	0.64498	0.561	0.242	0	Luminal_UPR_high	LIMCH1
CKAP4	1.01e-304	0.644913	0.546	0.283	2.54e-300	Luminal_UPR_high	CKAP4
ODC1	0	0.643709	0.762	0.443	0	Luminal_UPR_high	ODC1
C1orf132	1.61e-154	0.643445	0.405	0.234	4.03e-150	Luminal_UPR_high	C1orf132
HIST2H2BE	0	0.641936	0.679	0.369	0	Luminal_UPR_high	HIST2H2BE
ZC3HAV1	9.69e-196	0.641696	0.396	0.203	2.43e-191	Luminal_UPR_high	ZC3HAV1
FURIN	4.7e-201	0.641168	0.255	0.094	1.18e-196	Luminal_UPR_high	FURIN
ACACA	0	0.640755	0.662	0.334	0	Luminal_UPR_high	ACACA
FLII	1.12e-162	0.640042	0.311	0.153	2.8e-158	Luminal_UPR_high	FLII
EPB41L4B	1.48e-211	0.639382	0.284	0.113	3.71e-207	Luminal_UPR_high	EPB41L4B
PM20D2	0	0.63842	0.583	0.306	0	Luminal_UPR_high	PM20D2
FAM213A	0	0.637269	0.731	0.402	0	Luminal_UPR_high	FAM213A
ARHGEF26	0	0.637088	0.765	0.427	0	Luminal_UPR_high	ARHGEF26
LONP2	0	0.636312	0.647	0.358	0	Luminal_UPR_high	LONP2
ZNF462	2.76e-202	0.633305	0.334	0.148	6.91e-198	Luminal_UPR_high	ZNF462
YIF1B	8.91e-152	0.633	0.269	0.123	2.23e-147	Luminal_UPR_high	YIF1B
TMEM141	0	0.632435	0.868	0.577	0	Luminal_UPR_high	TMEM141
BET1L	3.4e-168	0.632301	0.295	0.137	8.51e-164	Luminal_UPR_high	BET1L
MCL1	0	0.632163	0.813	0.502	0	Luminal_UPR_high	MCL1
ZNF577	7.8e-250	0.631506	0.28	0.096	1.95e-245	Luminal_UPR_high	ZNF577
URI1	0	0.629641	0.544	0.259	0	Luminal_UPR_high	URI1
UGDH	0	0.629258	0.6	0.26	0	Luminal_UPR_high	UGDH
IL6ST	6.09e-298	0.628955	0.425	0.189	1.53e-293	Luminal_UPR_high	IL6ST
CTDSPL	1.14e-219	0.627613	0.334	0.146	2.85e-215	Luminal_UPR_high	CTDSPL
ZNF350	2.46e-221	0.626521	0.331	0.144	6.16e-217	Luminal_UPR_high	ZNF350
TMEM30B	0	0.624401	0.557	0.282	0	Luminal_UPR_high	TMEM30B
PDLIM5	0	0.624	0.989	0.84	0	Luminal_UPR_high	PDLIM5
SELM	0	0.623993	0.511	0.198	0	Luminal_UPR_high	SELM
TMEM192	1.02e-275	0.622927	0.523	0.272	2.55e-271	Luminal_UPR_high	TMEM192
LYPLA1	0	0.622062	0.84	0.512	0	Luminal_UPR_high	LYPLA1
PPP1R15A	0	0.622053	0.709	0.416	0	Luminal_UPR_high	PPP1R15A
SLC33A1	2.56e-214	0.621886	0.37	0.174	6.41e-210	Luminal_UPR_high	SLC33A1
SLC44A4	0	0.621433	0.723	0.368	0	Luminal_UPR_high	SLC44A4
SLC39A7	0	0.61956	0.646	0.328	0	Luminal_UPR_high	SLC39A7
DNAJB1	0	0.618513	0.873	0.559	0	Luminal_UPR_high	DNAJB1
CALR	0	0.617251	0.945	0.661	0	Luminal_UPR_high	CALR
TXNDC11	1.3e-209	0.615724	0.375	0.181	3.25e-205	Luminal_UPR_high	TXNDC11
ZFX	4.7e-170	0.615053	0.27	0.117	1.18e-165	Luminal_UPR_high	ZFX
IMPAD1	2.13e-227	0.614706	0.424	0.212	5.33e-223	Luminal_UPR_high	IMPAD1
TMEM129	3.68e-185	0.614434	0.272	0.112	9.21e-181	Luminal_UPR_high	TMEM129
ERN1	3.24e-153	0.61388	0.276	0.129	8.11e-149	Luminal_UPR_high	ERN1
HM13	0	0.612952	0.646	0.348	0	Luminal_UPR_high	HM13
PRSS8	0	0.612669	0.57	0.297	0	Luminal_UPR_high	PRSS8
SLC30A7	8.91e-237	0.612416	0.42	0.205	2.23e-232	Luminal_UPR_high	SLC30A7
DNAJC4	0	0.612174	0.531	0.243	0	Luminal_UPR_high	DNAJC4
TSPYL2	7.56e-228	0.611362	0.354	0.158	1.89e-223	Luminal_UPR_high	TSPYL2
CANX	0	0.610913	0.9	0.596	0	Luminal_UPR_high	CANX
XRRA1	1.45e-208	0.61001	0.363	0.17	3.64e-204	Luminal_UPR_high	XRRA1
MZT2A	0	0.609928	0.825	0.504	0	Luminal_UPR_high	MZT2A
NOTCH2	7.93e-249	0.609446	0.423	0.201	1.99e-244	Luminal_UPR_high	NOTCH2
CDYL2	1.24e-178	0.609243	0.273	0.116	3.09e-174	Luminal_UPR_high	CDYL2
ZNF844	3.11e-168	0.608479	0.322	0.158	7.78e-164	Luminal_UPR_high	ZNF844
RAB18	0	0.607581	0.719	0.379	0	Luminal_UPR_high	RAB18
JUNB	0	0.607331	0.837	0.554	0	Luminal_UPR_high	JUNB
CHPT1	1.14e-249	0.605363	0.424	0.197	2.85e-245	Luminal_UPR_high	CHPT1
LNPEP	6.02e-181	0.603879	0.291	0.128	1.51e-176	Luminal_UPR_high	LNPEP
NPNT	2.16e-256	0.603209	0.464	0.23	5.41e-252	Luminal_UPR_high	NPNT
ZC3H12A	1.14e-198	0.601725	0.313	0.137	2.86e-194	Luminal_UPR_high	ZC3H12A
SYVN1	3.1e-196	0.601246	0.328	0.149	7.75e-192	Luminal_UPR_high	SYVN1
DSG2	5.02e-246	0.600525	0.465	0.233	1.26e-241	Luminal_UPR_high	DSG2
FLNB	0	0.600467	0.773	0.452	0	Luminal_UPR_high	FLNB
BRI3BP	3.37e-164	0.599781	0.289	0.132	8.44e-160	Luminal_UPR_high	BRI3BP
MSMO1	1.24e-236	0.598545	0.399	0.189	3.11e-232	Luminal_UPR_high	MSMO1
CCNL1	0	0.598277	0.823	0.518	0	Luminal_UPR_high	CCNL1
JUN	9.66e-260	0.597383	0.958	0.768	2.42e-255	Luminal_UPR_high	JUN
GRAMD1A	2.69e-221	0.596992	0.334	0.14	6.75e-217	Luminal_UPR_high	GRAMD1A
SAR1B	0	0.596908	0.78	0.463	0	Luminal_UPR_high	SAR1B
PPP1R16A	3.67e-233	0.595914	0.352	0.153	9.19e-229	Luminal_UPR_high	PPP1R16A
TMED2	0	0.595111	0.919	0.631	0	Luminal_UPR_high	TMED2
APPL2	2.56e-263	0.594778	0.397	0.175	6.4e-259	Luminal_UPR_high	APPL2
SEC23IP	4.39e-207	0.593988	0.34	0.156	1.1e-202	Luminal_UPR_high	SEC23IP
SLC50A1	1.24e-243	0.59332	0.394	0.182	3.1e-239	Luminal_UPR_high	SLC50A1
LRIG1	0	0.593076	0.606	0.324	0	Luminal_UPR_high	LRIG1
PCAT4	3.22e-190	0.592994	0.376	0.19	8.07e-186	Luminal_UPR_high	PCAT4
SNHG8	0	0.59164	0.941	0.667	0	Luminal_UPR_high	SNHG8
C2orf72	3.37e-174	0.590729	0.288	0.131	8.43e-170	Luminal_UPR_high	C2orf72
SIRT2	2.52e-188	0.588673	0.275	0.114	6.32e-184	Luminal_UPR_high	SIRT2
AC093323.3	1.74e-218	0.586965	0.3	0.121	4.37e-214	Luminal_UPR_high	AC093323.3
MBOAT7	2.97e-196	0.58651	0.378	0.185	7.44e-192	Luminal_UPR_high	MBOAT7
ATL3	9.14e-133	0.586305	0.267	0.132	2.29e-128	Luminal_UPR_high	ATL3
PYCR1	0	0.585995	0.673	0.348	0	Luminal_UPR_high	PYCR1
YTHDF3	1.89e-221	0.585967	0.401	0.197	4.74e-217	Luminal_UPR_high	YTHDF3
SSR1	0	0.585083	0.68	0.371	0	Luminal_UPR_high	SSR1
CHPF	2.14e-280	0.584837	0.484	0.241	5.37e-276	Luminal_UPR_high	CHPF
LMO7	5.22e-207	0.584814	0.42	0.224	1.31e-202	Luminal_UPR_high	LMO7
SLC39A6	0	0.58456	0.908	0.594	0	Luminal_UPR_high	SLC39A6
TAOK3	4.91e-304	0.584511	0.606	0.335	1.23e-299	Luminal_UPR_high	TAOK3
OSBP	4.09e-196	0.584006	0.354	0.17	1.02e-191	Luminal_UPR_high	OSBP
DDI2	1.44e-232	0.583334	0.463	0.24	3.61e-228	Luminal_UPR_high	DDI2
PGM3	0	0.582157	0.513	0.236	0	Luminal_UPR_high	PGM3
MLST8	3.25e-180	0.581785	0.332	0.158	8.13e-176	Luminal_UPR_high	MLST8
CNKSR3	2.49e-161	0.581528	0.323	0.16	6.23e-157	Luminal_UPR_high	CNKSR3
FBXO22	8.61e-160	0.581262	0.279	0.128	2.16e-155	Luminal_UPR_high	FBXO22
ZNF91	5.76e-218	0.579514	0.428	0.216	1.44e-213	Luminal_UPR_high	ZNF91
TMEM205	0	0.578529	0.735	0.426	0	Luminal_UPR_high	TMEM205
EPM2AIP1	5.12e-241	0.577431	0.429	0.21	1.28e-236	Luminal_UPR_high	EPM2AIP1
PTPRF	0	0.577396	0.755	0.45	0	Luminal_UPR_high	PTPRF
KIF21A	1.27e-175	0.57736	0.294	0.132	3.17e-171	Luminal_UPR_high	KIF21A
CASZ1	8.83e-270	0.577105	0.444	0.209	2.21e-265	Luminal_UPR_high	CASZ1
ARFGEF3	0	0.576241	0.759	0.437	0	Luminal_UPR_high	ARFGEF3
METTL9	0	0.57569	0.688	0.377	0	Luminal_UPR_high	METTL9
FAM168B	2.14e-146	0.575133	0.264	0.122	5.35e-142	Luminal_UPR_high	FAM168B
NCOA2	8.28e-233	0.574885	0.386	0.179	2.07e-228	Luminal_UPR_high	NCOA2
CPNE4	0	0.5747	0.539	0.259	0	Luminal_UPR_high	CPNE4
SESN3	6.31e-143	0.574101	0.299	0.147	1.58e-138	Luminal_UPR_high	SESN3
UBE2J1	0	0.573118	0.572	0.281	0	Luminal_UPR_high	UBE2J1
TVP23B	2.18e-141	0.571579	0.278	0.135	5.45e-137	Luminal_UPR_high	TVP23B
PRR34-AS1	2.2e-189	0.571335	0.292	0.123	5.51e-185	Luminal_UPR_high	PRR34-AS1
TMCO3	1.11e-205	0.570907	0.396	0.198	2.77e-201	Luminal_UPR_high	TMCO3
CAMKK2	0	0.570606	0.696	0.373	0	Luminal_UPR_high	CAMKK2
TOB2	2.03e-271	0.570596	0.524	0.276	5.07e-267	Luminal_UPR_high	TOB2
RAF1	3.54e-232	0.570265	0.444	0.226	8.86e-228	Luminal_UPR_high	RAF1
EFHC1	1.26e-130	0.568009	0.252	0.12	3.16e-126	Luminal_UPR_high	EFHC1
ATP2A2	2.67e-251	0.56758	0.535	0.292	6.68e-247	Luminal_UPR_high	ATP2A2
RAP1GAP	8.64e-130	0.566462	0.25	0.119	2.16e-125	Luminal_UPR_high	RAP1GAP
PPP3CA	0	0.565359	0.894	0.596	0	Luminal_UPR_high	PPP3CA
HYOU1	2.65e-161	0.565007	0.321	0.159	6.64e-157	Luminal_UPR_high	HYOU1
MZT2B	0	0.564446	0.877	0.606	0	Luminal_UPR_high	MZT2B
ZDHHC4	9.52e-278	0.564068	0.41	0.176	2.38e-273	Luminal_UPR_high	ZDHHC4
PTP4A2	0	0.562754	0.702	0.404	0	Luminal_UPR_high	PTP4A2
NPY	1.36e-146	0.561352	0.317	0.159	3.41e-142	Luminal_UPR_high	NPY
NCOA4	1.79e-287	0.560325	0.568	0.314	4.47e-283	Luminal_UPR_high	NCOA4
PDE4D	2.39e-176	0.560212	0.369	0.192	5.98e-172	Luminal_UPR_high	PDE4D
VEGFA	8.3e-157	0.559895	0.431	0.25	2.08e-152	Luminal_UPR_high	VEGFA
EXTL2	2.09e-157	0.559598	0.303	0.146	5.23e-153	Luminal_UPR_high	EXTL2
ARIH1	2.3e-198	0.558855	0.425	0.226	5.77e-194	Luminal_UPR_high	ARIH1
DUSP1	4.94e-272	0.556621	0.852	0.591	1.24e-267	Luminal_UPR_high	DUSP1
SERINC1	1.26e-252	0.555455	0.552	0.307	3.15e-248	Luminal_UPR_high	SERINC1
GPAA1	0	0.555182	0.61	0.336	0	Luminal_UPR_high	GPAA1
SCCPDH	0	0.553844	0.574	0.287	0	Luminal_UPR_high	SCCPDH
SPATC1L	1.25e-112	0.552879	0.338	0.201	3.14e-108	Luminal_UPR_high	SPATC1L
FAM114A1	1.28e-233	0.551725	0.383	0.175	3.22e-229	Luminal_UPR_high	FAM114A1
SC5D	1.48e-225	0.551303	0.474	0.258	3.71e-221	Luminal_UPR_high	SC5D
LRP10	1.52e-257	0.551138	0.427	0.2	3.82e-253	Luminal_UPR_high	LRP10
SEC22C	9.14e-298	0.550957	0.523	0.266	2.29e-293	Luminal_UPR_high	SEC22C
C9orf91	3.92e-157	0.55095	0.284	0.134	9.81e-153	Luminal_UPR_high	C9orf91
FBXL5	4.72e-290	0.550717	0.435	0.196	1.18e-285	Luminal_UPR_high	FBXL5
KIAA0355	3.21e-181	0.550705	0.305	0.137	8.03e-177	Luminal_UPR_high	KIAA0355
CRYL1	1.2e-290	0.550366	0.429	0.192	3e-286	Luminal_UPR_high	CRYL1
RASSF3	5.36e-307	0.550104	0.491	0.233	1.34e-302	Luminal_UPR_high	RASSF3
OAT	0	0.549825	0.327	0.107	0	Luminal_UPR_high	OAT
TTC3	0	0.549704	0.871	0.561	0	Luminal_UPR_high	TTC3
CMTM4	1.93e-155	0.547508	0.33	0.167	4.83e-151	Luminal_UPR_high	CMTM4
HSPH1	0	0.546523	0.648	0.346	0	Luminal_UPR_high	HSPH1
TMC4	3.01e-253	0.544692	0.446	0.219	7.55e-249	Luminal_UPR_high	TMC4
MAGT1	5.89e-235	0.543905	0.503	0.27	1.47e-230	Luminal_UPR_high	MAGT1
ZMPSTE24	3.6e-226	0.543363	0.408	0.198	9.02e-222	Luminal_UPR_high	ZMPSTE24
TMEM134	0	0.541903	0.827	0.517	0	Luminal_UPR_high	TMEM134
NUDT19	4.99e-132	0.541396	0.251	0.118	1.25e-127	Luminal_UPR_high	NUDT19
AGTRAP	0	0.541178	0.63	0.346	0	Luminal_UPR_high	AGTRAP
TMEM30A	1.53e-249	0.540775	0.478	0.242	3.82e-245	Luminal_UPR_high	TMEM30A
ZBTB10	0	0.53917	0.731	0.429	0	Luminal_UPR_high	ZBTB10
ALDH18A1	1.43e-130	0.538915	0.301	0.156	3.59e-126	Luminal_UPR_high	ALDH18A1
DDX3X	0	0.538202	0.67	0.383	0	Luminal_UPR_high	DDX3X
CITED2	2.64e-273	0.538001	0.567	0.313	6.6e-269	Luminal_UPR_high	CITED2
GADD45B	0	0.536659	0.658	0.381	0	Luminal_UPR_high	GADD45B
SPTY2D1	2.23e-215	0.533549	0.43	0.221	5.59e-211	Luminal_UPR_high	SPTY2D1
CYB5R1	2.13e-141	0.532893	0.262	0.124	5.33e-137	Luminal_UPR_high	CYB5R1
UBE2M	1.31e-223	0.532655	0.441	0.226	3.27e-219	Luminal_UPR_high	UBE2M
RBBP6	1.41e-289	0.53264	0.596	0.332	3.53e-285	Luminal_UPR_high	RBBP6
FKBP11	1.53e-277	0.5324	0.456	0.216	3.83e-273	Luminal_UPR_high	FKBP11
KDELR2	0	0.531795	0.889	0.58	0	Luminal_UPR_high	KDELR2
STRADB	3.88e-186	0.531658	0.316	0.142	9.73e-182	Luminal_UPR_high	STRADB
B4GALT7	6.47e-145	0.530824	0.258	0.119	1.62e-140	Luminal_UPR_high	B4GALT7
GDF15	4.68e-268	0.530197	0.824	0.553	1.17e-263	Luminal_UPR_high	GDF15
LAMP2	0	0.529522	0.681	0.377	0	Luminal_UPR_high	LAMP2
LCLAT1	1.94e-142	0.528471	0.298	0.147	4.87e-138	Luminal_UPR_high	LCLAT1
HOOK2	7.83e-301	0.527556	0.624	0.347	1.96e-296	Luminal_UPR_high	HOOK2
LSS	3.27e-123	0.527458	0.255	0.126	8.19e-119	Luminal_UPR_high	LSS
NUP93	1.96e-190	0.527441	0.328	0.151	4.9e-186	Luminal_UPR_high	NUP93
FAAP20	0	0.526872	0.631	0.341	0	Luminal_UPR_high	FAAP20
ELMSAN1	6.3e-110	0.526541	0.265	0.139	1.58e-105	Luminal_UPR_high	ELMSAN1
SLC35E1	1.34e-260	0.525392	0.539	0.291	3.37e-256	Luminal_UPR_high	SLC35E1
KIF22	8.78e-266	0.524441	0.669	0.416	2.2e-261	Luminal_UPR_high	KIF22
PIGX	6.72e-247	0.52419	0.449	0.222	1.68e-242	Luminal_UPR_high	PIGX
UBXN4	0	0.522741	0.762	0.46	0	Luminal_UPR_high	UBXN4
CDK2AP1	4.79e-215	0.521276	0.365	0.169	1.2e-210	Luminal_UPR_high	CDK2AP1
REL	1.53e-177	0.519694	0.476	0.279	3.82e-173	Luminal_UPR_high	REL
MTDH	0	0.518212	0.835	0.542	0	Luminal_UPR_high	MTDH
ADRB1	6.62e-154	0.517967	0.398	0.223	1.66e-149	Luminal_UPR_high	ADRB1
MAFF	6.44e-291	0.516986	0.569	0.302	1.61e-286	Luminal_UPR_high	MAFF
SPATA13	7.91e-168	0.51653	0.318	0.153	1.98e-163	Luminal_UPR_high	SPATA13
FAM89B	1.08e-184	0.516	0.423	0.23	2.7e-180	Luminal_UPR_high	FAM89B
ACSL3	0	0.515158	0.805	0.491	0	Luminal_UPR_high	ACSL3
ADCK3	1.27e-209	0.515042	0.366	0.172	3.19e-205	Luminal_UPR_high	ADCK3
TRIM36	6.38e-296	0.515039	0.519	0.261	1.6e-291	Luminal_UPR_high	TRIM36
NTAN1	5.77e-143	0.514019	0.263	0.126	1.45e-138	Luminal_UPR_high	NTAN1
FAM84B	3.16e-174	0.51385	0.418	0.229	7.92e-170	Luminal_UPR_high	FAM84B
XIAP	3.27e-217	0.513747	0.497	0.276	8.19e-213	Luminal_UPR_high	XIAP
NME3	0	0.512822	0.795	0.48	0	Luminal_UPR_high	NME3
SUCO	4.79e-157	0.512636	0.327	0.164	1.2e-152	Luminal_UPR_high	SUCO
RPN2	7.35e-303	0.511923	0.685	0.406	1.84e-298	Luminal_UPR_high	RPN2
HGSNAT	2.9e-141	0.511592	0.302	0.154	7.26e-137	Luminal_UPR_high	HGSNAT
RNF139	2.41e-154	0.511342	0.293	0.14	6.03e-150	Luminal_UPR_high	RNF139
AP000769.1	5.88e-129	0.511145	0.325	0.174	1.47e-124	Luminal_UPR_high	AP000769.1
GMPPB	6.69e-234	0.509576	0.379	0.175	1.68e-229	Luminal_UPR_high	GMPPB
KPNA6	1.47e-202	0.508538	0.457	0.248	3.67e-198	Luminal_UPR_high	KPNA6
RPRD1A	4.58e-210	0.508393	0.373	0.177	1.15e-205	Luminal_UPR_high	RPRD1A
CTSF	0	0.50787	0.513	0.249	0	Luminal_UPR_high	CTSF
GLMP	0	0.506195	0.609	0.322	0	Luminal_UPR_high	GLMP
PKP4	1.37e-133	0.506192	0.268	0.13	3.42e-129	Luminal_UPR_high	PKP4
HES1	3.03e-206	0.505288	0.63	0.395	7.6e-202	Luminal_UPR_high	HES1
PDIA3	0	0.505206	0.862	0.553	0	Luminal_UPR_high	PDIA3
NSF	3.64e-160	0.50431	0.269	0.121	9.12e-156	Luminal_UPR_high	NSF
SAV1	9.26e-193	0.503662	0.485	0.277	2.32e-188	Luminal_UPR_high	SAV1
BMPR2	1.74e-157	0.503048	0.265	0.117	4.35e-153	Luminal_UPR_high	BMPR2
BTG2	3.52e-245	0.502897	0.651	0.414	8.82e-241	Luminal_UPR_high	BTG2
TBC1D4	6.6e-202	0.502483	0.33	0.148	1.65e-197	Luminal_UPR_high	TBC1D4
SEC31A	5.8e-298	0.50244	0.559	0.292	1.45e-293	Luminal_UPR_high	SEC31A
MAP2K1	8.1e-212	0.50241	0.363	0.169	2.03e-207	Luminal_UPR_high	MAP2K1
PPM1H	2.32e-152	0.501301	0.392	0.219	5.81e-148	Luminal_UPR_high	PPM1H
DHCR7	4.22e-141	0.49835	0.312	0.162	1.06e-136	Luminal_UPR_high	DHCR7
FBXO32	3.57e-167	0.498128	0.39	0.21	8.94e-163	Luminal_UPR_high	FBXO32
THRB	3.91e-181	0.498072	0.251	0.099	9.8e-177	Luminal_UPR_high	THRB
EBP	5.22e-223	0.497541	0.477	0.254	1.31e-218	Luminal_UPR_high	EBP
SYNGR2	0	0.497491	0.881	0.575	0	Luminal_UPR_high	SYNGR2
ACADSB	8.47e-203	0.497382	0.428	0.224	2.12e-198	Luminal_UPR_high	ACADSB
IQGAP2	8.58e-273	0.496482	0.49	0.244	2.15e-268	Luminal_UPR_high	IQGAP2
INTS6	7.81e-120	0.496213	0.41	0.25	1.96e-115	Luminal_UPR_high	INTS6
LINC01297	2.16e-223	0.496016	0.278	0.101	5.41e-219	Luminal_UPR_high	LINC01297
RERE	0	0.49562	0.675	0.388	0	Luminal_UPR_high	RERE
RBM47	0	0.495218	0.706	0.415	0	Luminal_UPR_high	RBM47
YTHDF1	6.91e-131	0.495205	0.279	0.139	1.73e-126	Luminal_UPR_high	YTHDF1
SLC25A17	3.93e-148	0.494783	0.254	0.113	9.85e-144	Luminal_UPR_high	SLC25A17
HMGXB4	1.73e-232	0.494533	0.414	0.201	4.33e-228	Luminal_UPR_high	HMGXB4
ZFP36L1	0	0.494099	0.674	0.382	0	Luminal_UPR_high	ZFP36L1
CYB561	3.43e-266	0.491725	0.64	0.37	8.59e-262	Luminal_UPR_high	CYB561
GPR160	1.21e-260	0.491007	0.556	0.32	3.04e-256	Luminal_UPR_high	GPR160
TMPRSS2	0	0.490816	0.953	0.675	0	Luminal_UPR_high	TMPRSS2
MYLIP	1.36e-178	0.490247	0.492	0.286	3.4e-174	Luminal_UPR_high	MYLIP
ZNF217	3.72e-176	0.490047	0.437	0.243	9.33e-172	Luminal_UPR_high	ZNF217
CCNI	0	0.489854	0.929	0.723	0	Luminal_UPR_high	CCNI
TUSC3	0	0.489379	0.65	0.364	0	Luminal_UPR_high	TUSC3
UBR5	1.54e-138	0.489099	0.31	0.16	3.86e-134	Luminal_UPR_high	UBR5
C15orf61	0	0.488629	0.547	0.264	0	Luminal_UPR_high	C15orf61
NBPF19	1.22e-123	0.487839	0.261	0.129	3.07e-119	Luminal_UPR_high	NBPF19
ENDOD1	4.73e-292	0.487176	0.553	0.283	1.18e-287	Luminal_UPR_high	ENDOD1
TRAM1	0	0.485979	0.722	0.421	0	Luminal_UPR_high	TRAM1
SLC2A4RG	3.63e-160	0.485175	0.339	0.171	9.1e-156	Luminal_UPR_high	SLC2A4RG
KDSR	5.65e-221	0.484934	0.459	0.242	1.41e-216	Luminal_UPR_high	KDSR
SEC16A	1.16e-232	0.484592	0.504	0.273	2.9e-228	Luminal_UPR_high	SEC16A
ILF3-AS1	2.67e-225	0.483552	0.433	0.217	6.67e-221	Luminal_UPR_high	ILF3-AS1
MAZ	6.5e-284	0.48268	0.642	0.372	1.63e-279	Luminal_UPR_high	MAZ
CAMK2D	7.47e-150	0.481775	0.292	0.138	1.87e-145	Luminal_UPR_high	CAMK2D
SLC39A1	5.53e-202	0.48157	0.382	0.186	1.39e-197	Luminal_UPR_high	SLC39A1
JUND	0	0.481242	0.844	0.552	0	Luminal_UPR_high	JUND
ABHD17A	2.89e-173	0.480919	0.338	0.166	7.24e-169	Luminal_UPR_high	ABHD17A
DEDD2	3.19e-210	0.480904	0.38	0.183	7.98e-206	Luminal_UPR_high	DEDD2
CPNE3	0	0.480604	0.652	0.35	0	Luminal_UPR_high	CPNE3
YIPF2	1.85e-212	0.479143	0.383	0.184	4.64e-208	Luminal_UPR_high	YIPF2
RUNDC1	1.89e-158	0.479119	0.332	0.167	4.73e-154	Luminal_UPR_high	RUNDC1
PPIB	0	0.478646	0.907	0.628	0	Luminal_UPR_high	PPIB
PDIA6	0	0.477891	0.777	0.471	0	Luminal_UPR_high	PDIA6
CCDC186	5.46e-293	0.477872	0.641	0.37	1.37e-288	Luminal_UPR_high	CCDC186
FBXL3	4.09e-193	0.477131	0.294	0.126	1.02e-188	Luminal_UPR_high	FBXL3
IER2	1.9e-260	0.47665	0.868	0.594	4.76e-256	Luminal_UPR_high	IER2
AP1B1	2.03e-142	0.476292	0.282	0.137	5.09e-138	Luminal_UPR_high	AP1B1
CASC4	1.03e-255	0.476062	0.557	0.306	2.58e-251	Luminal_UPR_high	CASC4
BACH1	5.54e-157	0.475887	0.319	0.159	1.39e-152	Luminal_UPR_high	BACH1
ATF5	4.44e-173	0.475871	0.32	0.154	1.11e-168	Luminal_UPR_high	ATF5
RABAC1	0	0.475117	0.74	0.427	0	Luminal_UPR_high	RABAC1
FAM234A	1.84e-146	0.475073	0.274	0.129	4.6e-142	Luminal_UPR_high	FAM234A
TMED10	0	0.474936	0.859	0.548	0	Luminal_UPR_high	TMED10
MYL5	2.15e-224	0.474123	0.399	0.191	5.39e-220	Luminal_UPR_high	MYL5
C1orf21	0	0.473983	0.658	0.35	0	Luminal_UPR_high	C1orf21
FCGRT	2.75e-227	0.473474	0.303	0.118	6.89e-223	Luminal_UPR_high	FCGRT
PLPP6	3.56e-123	0.473001	0.296	0.156	8.92e-119	Luminal_UPR_high	PLPP6
HSPA1B	0	0.472799	0.925	0.611	0	Luminal_UPR_high	HSPA1B
CHCHD10	0	0.470986	0.582	0.254	0	Luminal_UPR_high	CHCHD10
POLR2M	1.79e-172	0.469578	0.336	0.165	4.48e-168	Luminal_UPR_high	POLR2M
PTGR1	7.11e-261	0.469017	0.37	0.155	1.78e-256	Luminal_UPR_high	PTGR1
SCD	3.22e-282	0.467992	0.789	0.497	8.07e-278	Luminal_UPR_high	SCD
CYHR1	0	0.467583	0.695	0.389	0	Luminal_UPR_high	CYHR1
ADIPOR2	7.11e-128	0.467235	0.288	0.149	1.78e-123	Luminal_UPR_high	ADIPOR2
DHRS7B	2.24e-151	0.467171	0.29	0.14	5.61e-147	Luminal_UPR_high	DHRS7B
UBE2E3	0	0.466959	0.538	0.228	0	Luminal_UPR_high	UBE2E3
TRIM33	1.96e-212	0.466809	0.459	0.241	4.9e-208	Luminal_UPR_high	TRIM33
ZNF626	2.47e-176	0.465307	0.309	0.142	6.19e-172	Luminal_UPR_high	ZNF626
RAB29	1.81e-127	0.46479	0.259	0.125	4.53e-123	Luminal_UPR_high	RAB29
MFSD14A	1.94e-132	0.464769	0.304	0.158	4.85e-128	Luminal_UPR_high	MFSD14A
SLC38A2	3.56e-271	0.464629	0.671	0.397	8.91e-267	Luminal_UPR_high	SLC38A2
APP	4.2e-195	0.46429	0.627	0.402	1.05e-190	Luminal_UPR_high	APP
HMGCR	4.86e-132	0.464184	0.261	0.126	1.22e-127	Luminal_UPR_high	HMGCR
PGRMC2	1.65e-226	0.464103	0.433	0.214	4.13e-222	Luminal_UPR_high	PGRMC2
NME4	0	0.463396	0.848	0.565	0	Luminal_UPR_high	NME4
SIL1	5.99e-223	0.463032	0.45	0.232	1.5e-218	Luminal_UPR_high	SIL1
DAG1	4.44e-132	0.462882	0.334	0.18	1.11e-127	Luminal_UPR_high	DAG1
GADD45G	1.92e-193	0.462405	0.448	0.245	4.81e-189	Luminal_UPR_high	GADD45G
TMEM230	0	0.462125	0.822	0.525	0	Luminal_UPR_high	TMEM230
HSD17B4	0	0.460874	0.561	0.265	0	Luminal_UPR_high	HSD17B4
PPP1R15B	2.04e-142	0.46053	0.386	0.223	5.1e-138	Luminal_UPR_high	PPP1R15B
DGKD	1.78e-143	0.458487	0.282	0.136	4.46e-139	Luminal_UPR_high	DGKD
AP3D1	1.16e-231	0.458283	0.496	0.268	2.91e-227	Luminal_UPR_high	AP3D1
PIAS1	2.62e-148	0.457623	0.323	0.164	6.56e-144	Luminal_UPR_high	PIAS1
P4HTM	1.04e-191	0.456981	0.469	0.259	2.62e-187	Luminal_UPR_high	P4HTM
SRSF6	0	0.456439	0.729	0.427	0	Luminal_UPR_high	SRSF6
SMG1	5.49e-160	0.455596	0.379	0.203	1.37e-155	Luminal_UPR_high	SMG1
TRGC1	0	0.455086	0.961	0.73	0	Luminal_UPR_high	TRGC1
SLC25A33	6.26e-255	0.455017	0.58	0.329	1.57e-250	Luminal_UPR_high	SLC25A33
C16orf58	1.18e-151	0.454928	0.29	0.139	2.95e-147	Luminal_UPR_high	C16orf58
NFIC	2.91e-273	0.454747	0.67	0.401	7.3e-269	Luminal_UPR_high	NFIC
SUMF1	4.79e-143	0.454466	0.331	0.175	1.2e-138	Luminal_UPR_high	SUMF1
PLGRKT	2.44e-156	0.454012	0.324	0.165	6.11e-152	Luminal_UPR_high	PLGRKT
SARAF	0	0.453775	0.885	0.595	0	Luminal_UPR_high	SARAF
MANF	5.75e-303	0.453678	0.654	0.38	1.44e-298	Luminal_UPR_high	MANF
FAAH	9.18e-252	0.453239	0.533	0.29	2.3e-247	Luminal_UPR_high	FAAH
TXNL4A	1.83e-303	0.452668	0.663	0.386	4.58e-299	Luminal_UPR_high	TXNL4A
TMSB15A	1.01e-286	0.452539	0.62	0.354	2.52e-282	Luminal_UPR_high	TMSB15A
ZNF552	1.36e-137	0.452377	0.323	0.171	3.41e-133	Luminal_UPR_high	ZNF552
DERL1	2.55e-212	0.451819	0.435	0.226	6.38e-208	Luminal_UPR_high	DERL1
NBN	1.56e-171	0.451807	0.298	0.137	3.91e-167	Luminal_UPR_high	NBN
COBL	7.18e-131	0.451623	0.314	0.169	1.8e-126	Luminal_UPR_high	COBL
SLC30A5	3.27e-174	0.451156	0.337	0.164	8.19e-170	Luminal_UPR_high	SLC30A5
TP53INP1	5.18e-284	0.450363	0.56	0.297	1.3e-279	Luminal_UPR_high	TP53INP1
LCOR	8.45e-199	0.450176	0.417	0.218	2.12e-194	Luminal_UPR_high	LCOR
MAT2A	0	0.450018	0.589	0.316	0	Luminal_UPR_high	MAT2A
ZDHHC24	7.06e-114	0.449681	0.281	0.15	1.77e-109	Luminal_UPR_high	ZDHHC24
SIGMAR1	2.13e-177	0.449474	0.371	0.186	5.33e-173	Luminal_UPR_high	SIGMAR1
GLUD1	0	0.448943	0.729	0.423	0	Luminal_UPR_high	GLUD1
RAB21	1.32e-218	0.448583	0.446	0.23	3.3e-214	Luminal_UPR_high	RAB21
ARL6IP1	0	0.447242	0.826	0.484	0	Luminal_UPR_high	ARL6IP1
SNTB2	2.42e-157	0.4472	0.36	0.189	6.05e-153	Luminal_UPR_high	SNTB2
CERS6	3.49e-128	0.446838	0.302	0.159	8.74e-124	Luminal_UPR_high	CERS6
RER1	0	0.446809	0.69	0.4	0	Luminal_UPR_high	RER1
LMBRD1	2.53e-124	0.445705	0.308	0.165	6.34e-120	Luminal_UPR_high	LMBRD1
KCNQ1OT1	1.23e-304	0.445343	0.5	0.24	3.07e-300	Luminal_UPR_high	KCNQ1OT1
MAP2K2	1.24e-197	0.445192	0.429	0.225	3.11e-193	Luminal_UPR_high	MAP2K2
PLEKHH1	1.96e-144	0.444907	0.263	0.122	4.91e-140	Luminal_UPR_high	PLEKHH1
GOLGA5	3.29e-154	0.44488	0.301	0.145	8.25e-150	Luminal_UPR_high	GOLGA5
KDELR1	0	0.444139	0.696	0.398	0	Luminal_UPR_high	KDELR1
MTHFS	1.31e-234	0.444046	0.408	0.195	3.28e-230	Luminal_UPR_high	MTHFS
NDFIP1	0	0.442286	0.733	0.438	0	Luminal_UPR_high	NDFIP1
NCSTN	3.64e-120	0.442267	0.306	0.164	9.11e-116	Luminal_UPR_high	NCSTN
TMEM57	8.45e-171	0.44217	0.37	0.192	2.12e-166	Luminal_UPR_high	TMEM57
PLPP5	0	0.441673	0.71	0.407	0	Luminal_UPR_high	PLPP5
PTPRA	1.63e-158	0.441135	0.38	0.205	4.07e-154	Luminal_UPR_high	PTPRA
SIX1	9.35e-190	0.441117	0.415	0.218	2.34e-185	Luminal_UPR_high	SIX1
ARF4	0	0.44072	0.812	0.505	0	Luminal_UPR_high	ARF4
TWISTNB	1.27e-180	0.440696	0.524	0.319	3.18e-176	Luminal_UPR_high	TWISTNB
NR4A1	9.38e-247	0.440543	0.728	0.457	2.35e-242	Luminal_UPR_high	NR4A1
ID2	5.58e-229	0.44022	0.44	0.221	1.4e-224	Luminal_UPR_high	ID2
EZR	0	0.439735	0.757	0.447	0	Luminal_UPR_high	EZR
CDK2AP2	9.12e-292	0.438254	0.647	0.38	2.28e-287	Luminal_UPR_high	CDK2AP2
SMCO4	0	0.438092	0.717	0.386	0	Luminal_UPR_high	SMCO4
SLC19A2	2.62e-109	0.437586	0.281	0.153	6.57e-105	Luminal_UPR_high	SLC19A2
TMEM68	2.55e-104	0.436847	0.256	0.134	6.38e-100	Luminal_UPR_high	TMEM68
RHBDD2	1.4e-202	0.436549	0.432	0.224	3.5e-198	Luminal_UPR_high	RHBDD2
PRKAR2A	4.44e-229	0.43605	0.519	0.285	1.11e-224	Luminal_UPR_high	PRKAR2A
RRBP1	5.22e-296	0.435591	0.746	0.452	1.31e-291	Luminal_UPR_high	RRBP1
PTDSS1	4.78e-119	0.435149	0.257	0.13	1.2e-114	Luminal_UPR_high	PTDSS1
VKORC1L1	2.95e-165	0.434444	0.369	0.191	7.39e-161	Luminal_UPR_high	VKORC1L1
SRSF7	5.54e-298	0.43432	0.78	0.504	1.39e-293	Luminal_UPR_high	SRSF7
PODXL2	2.14e-235	0.433948	0.448	0.224	5.36e-231	Luminal_UPR_high	PODXL2
UBE2Q2	2.26e-189	0.433925	0.345	0.164	5.66e-185	Luminal_UPR_high	UBE2Q2
NFATC3	3.17e-217	0.433887	0.544	0.311	7.95e-213	Luminal_UPR_high	NFATC3
YWHAZ	0	0.433216	0.846	0.558	0	Luminal_UPR_high	YWHAZ
LINC00657	0	0.432828	0.772	0.477	0	Luminal_UPR_high	LINC00657
RWDD2A	4.18e-180	0.432797	0.297	0.131	1.05e-175	Luminal_UPR_high	RWDD2A
GNAQ	1.5e-252	0.432764	0.591	0.336	3.76e-248	Luminal_UPR_high	GNAQ
AHCYL1	1.5e-255	0.432676	0.564	0.311	3.76e-251	Luminal_UPR_high	AHCYL1
CCNY	2e-119	0.432525	0.291	0.153	5.02e-115	Luminal_UPR_high	CCNY
SLC35F5	2.74e-205	0.431792	0.458	0.247	6.85e-201	Luminal_UPR_high	SLC35F5
CTA-29F11.1	1.03e-146	0.431758	0.267	0.124	2.58e-142	Luminal_UPR_high	CTA-29F11.1
TRIQK	3.36e-251	0.431495	0.389	0.173	8.41e-247	Luminal_UPR_high	TRIQK
SLC9A3R2	0	0.431397	0.614	0.335	0	Luminal_UPR_high	SLC9A3R2
MAP3K11	4.9e-119	0.431159	0.3	0.162	1.23e-114	Luminal_UPR_high	MAP3K11
AGPAT1	2.09e-96	0.429493	0.26	0.142	5.22e-92	Luminal_UPR_high	AGPAT1
TMEM42	1.58e-224	0.42923	0.421	0.206	3.95e-220	Luminal_UPR_high	TMEM42
DDIT4	2.59e-194	0.429156	0.406	0.211	6.49e-190	Luminal_UPR_high	DDIT4
TSPAN13	0	0.429094	0.847	0.553	0	Luminal_UPR_high	TSPAN13
PDPK1	1.89e-151	0.428902	0.397	0.221	4.73e-147	Luminal_UPR_high	PDPK1
SLC25A1	6.62e-273	0.428802	0.584	0.325	1.66e-268	Luminal_UPR_high	SLC25A1
SLC27A5	2.94e-206	0.428316	0.344	0.156	7.36e-202	Luminal_UPR_high	SLC27A5
CCNC	3.77e-260	0.428018	0.432	0.204	9.44e-256	Luminal_UPR_high	CCNC
TTC37	5.75e-178	0.42793	0.333	0.16	1.44e-173	Luminal_UPR_high	TTC37
PSAP	0	0.427858	0.892	0.589	0	Luminal_UPR_high	PSAP
DDAH1	1.4e-230	0.427631	0.472	0.244	3.51e-226	Luminal_UPR_high	DDAH1
MAL2	0	0.427412	0.639	0.358	0	Luminal_UPR_high	MAL2
PIM3	3.81e-232	0.425786	0.57	0.331	9.54e-228	Luminal_UPR_high	PIM3
TERF1	1.31e-227	0.425563	0.456	0.236	3.29e-223	Luminal_UPR_high	TERF1
PAFAH1B2	1.31e-160	0.425005	0.397	0.217	3.29e-156	Luminal_UPR_high	PAFAH1B2
FAM173A	4.61e-216	0.424626	0.472	0.254	1.15e-211	Luminal_UPR_high	FAM173A
NECAB3	1.4e-229	0.424559	0.425	0.21	3.5e-225	Luminal_UPR_high	NECAB3
ITGAV	3.28e-126	0.42375	0.338	0.189	8.22e-122	Luminal_UPR_high	ITGAV
IDH1	0	0.423688	0.688	0.393	0	Luminal_UPR_high	IDH1
POLR3E	6.49e-159	0.422882	0.312	0.153	1.62e-154	Luminal_UPR_high	POLR3E
SYNE4	1.29e-244	0.422842	0.417	0.197	3.24e-240	Luminal_UPR_high	SYNE4
MPC2	5.56e-258	0.422615	0.975	0.808	1.39e-253	Luminal_UPR_high	MPC2
LBH	1.6e-257	0.421756	0.432	0.199	4.01e-253	Luminal_UPR_high	LBH
LENG9	8.72e-141	0.421133	0.268	0.128	2.18e-136	Luminal_UPR_high	LENG9
NOL3	4.37e-172	0.421091	0.372	0.192	1.1e-167	Luminal_UPR_high	NOL3
ZFYVE16	4.38e-145	0.420794	0.295	0.145	1.1e-140	Luminal_UPR_high	ZFYVE16
ACBD3	1.27e-254	0.420611	0.489	0.252	3.17e-250	Luminal_UPR_high	ACBD3
ERGIC1	0	0.420266	0.877	0.574	0	Luminal_UPR_high	ERGIC1
NDUFS1	1.31e-138	0.419952	0.305	0.155	3.28e-134	Luminal_UPR_high	NDUFS1
NCKAP1	6e-209	0.41913	0.461	0.248	1.5e-204	Luminal_UPR_high	NCKAP1
RASEF	2.01e-151	0.417933	0.414	0.235	5.03e-147	Luminal_UPR_high	RASEF
ZNF532	1.17e-149	0.417357	0.267	0.121	2.94e-145	Luminal_UPR_high	ZNF532
ATP6AP2	1.46e-213	0.416988	0.452	0.236	3.65e-209	Luminal_UPR_high	ATP6AP2
LBR	3.41e-173	0.416972	0.304	0.14	8.55e-169	Luminal_UPR_high	LBR
ABCA5	1.76e-167	0.416486	0.378	0.198	4.41e-163	Luminal_UPR_high	ABCA5
SEC22B	3.26e-282	0.416305	0.522	0.265	8.17e-278	Luminal_UPR_high	SEC22B
SIAH1	2.13e-130	0.416299	0.289	0.149	5.33e-126	Luminal_UPR_high	SIAH1
MAP3K2	6.94e-131	0.415815	0.279	0.138	1.74e-126	Luminal_UPR_high	MAP3K2
ARID1A	1.66e-227	0.415387	0.55	0.311	4.16e-223	Luminal_UPR_high	ARID1A
SUZ12	9.24e-116	0.414576	0.35	0.203	2.32e-111	Luminal_UPR_high	SUZ12
ZNF770	2.66e-128	0.414212	0.305	0.161	6.67e-124	Luminal_UPR_high	ZNF770
PGP	1.66e-111	0.413881	0.285	0.154	4.16e-107	Luminal_UPR_high	PGP
GATA2	4.41e-265	0.413377	0.62	0.357	1.1e-260	Luminal_UPR_high	GATA2
IL17RC	8.66e-155	0.411525	0.269	0.122	2.17e-150	Luminal_UPR_high	IL17RC
KIF1B	2.37e-97	0.410738	0.256	0.138	5.93e-93	Luminal_UPR_high	KIF1B
FAM91A1	9.25e-159	0.410221	0.355	0.184	2.32e-154	Luminal_UPR_high	FAM91A1
RNF187	1.82e-301	0.409815	0.612	0.338	4.56e-297	Luminal_UPR_high	RNF187
RAB27B	2.65e-183	0.409602	0.482	0.275	6.65e-179	Luminal_UPR_high	RAB27B
TP53I11	2.59e-148	0.408482	0.388	0.213	6.48e-144	Luminal_UPR_high	TP53I11
NUP58	1.58e-173	0.407974	0.368	0.187	3.94e-169	Luminal_UPR_high	NUP58
TMEM259	1.6e-164	0.407296	0.377	0.199	4e-160	Luminal_UPR_high	TMEM259
THAP5	2.07e-138	0.406733	0.252	0.115	5.19e-134	Luminal_UPR_high	THAP5
RAB4A	4.26e-287	0.406632	0.721	0.452	1.07e-282	Luminal_UPR_high	RAB4A
PTPN1	7.46e-130	0.406444	0.262	0.127	1.87e-125	Luminal_UPR_high	PTPN1
CAND1	4.18e-185	0.406218	0.44	0.239	1.05e-180	Luminal_UPR_high	CAND1
DNM1L	1.21e-130	0.405969	0.272	0.135	3.04e-126	Luminal_UPR_high	DNM1L
ERO1B	1.87e-115	0.405593	0.303	0.167	4.7e-111	Luminal_UPR_high	ERO1B
VIMP	0	0.405275	0.791	0.475	0	Luminal_UPR_high	VIMP
KLF5	2.02e-90	0.404941	0.272	0.155	5.07e-86	Luminal_UPR_high	KLF5
EVL	2.85e-157	0.404795	0.352	0.181	7.14e-153	Luminal_UPR_high	EVL
TM9SF2	1.24e-229	0.404659	0.61	0.365	3.11e-225	Luminal_UPR_high	TM9SF2
ZBTB16	3.7e-178	0.403882	0.546	0.332	9.26e-174	Luminal_UPR_high	ZBTB16
MIRLET7BHG	1.99e-114	0.403427	0.294	0.158	4.98e-110	Luminal_UPR_high	MIRLET7BHG
RNF185	4.84e-122	0.403113	0.279	0.143	1.21e-117	Luminal_UPR_high	RNF185
DGCR6L	2.63e-276	0.402977	0.586	0.327	6.58e-272	Luminal_UPR_high	DGCR6L
SIPA1L3	1.42e-108	0.402774	0.284	0.153	3.56e-104	Luminal_UPR_high	SIPA1L3
CRNDE	1.21e-281	0.400762	0.629	0.363	3.03e-277	Luminal_UPR_high	CRNDE
TMED5	1.12e-115	0.400724	0.302	0.165	2.8e-111	Luminal_UPR_high	TMED5
WNK1	9.73e-180	0.400217	0.421	0.227	2.44e-175	Luminal_UPR_high	WNK1
PHKB	7.23e-153	0.399912	0.349	0.183	1.81e-148	Luminal_UPR_high	PHKB
WIPI1	2.18e-128	0.399869	0.264	0.13	5.45e-124	Luminal_UPR_high	WIPI1
TMEM11	4.59e-192	0.399477	0.478	0.272	1.15e-187	Luminal_UPR_high	TMEM11
LRBA	9.62e-259	0.399216	0.446	0.214	2.41e-254	Luminal_UPR_high	LRBA
COQ7	2.6e-181	0.399098	0.406	0.212	6.5e-177	Luminal_UPR_high	COQ7
FAM219B	2.58e-144	0.398939	0.292	0.143	6.46e-140	Luminal_UPR_high	FAM219B
HACD2	2.78e-195	0.398791	0.498	0.286	6.95e-191	Luminal_UPR_high	HACD2
STAT3	7.16e-238	0.398439	0.666	0.407	1.79e-233	Luminal_UPR_high	STAT3
CAST	1.26e-294	0.398029	0.513	0.257	3.16e-290	Luminal_UPR_high	CAST
USP34	8.82e-161	0.397641	0.418	0.232	2.21e-156	Luminal_UPR_high	USP34
ATP1A1	1.66e-273	0.397236	0.716	0.438	4.16e-269	Luminal_UPR_high	ATP1A1
LRRC41	5.55e-149	0.395567	0.335	0.174	1.39e-144	Luminal_UPR_high	LRRC41
C19orf48	0	0.395197	0.818	0.549	0	Luminal_UPR_high	C19orf48
NUBP2	1.72e-204	0.395064	0.467	0.255	4.3e-200	Luminal_UPR_high	NUBP2
TMEM125	5.28e-150	0.394565	0.393	0.22	1.32e-145	Luminal_UPR_high	TMEM125
SHC1	1.2e-142	0.39455	0.266	0.125	3.01e-138	Luminal_UPR_high	SHC1
GNPTG	1.32e-88	0.39455	0.266	0.151	3.3e-84	Luminal_UPR_high	GNPTG
ABHD17C	4.58e-111	0.394534	0.282	0.154	1.15e-106	Luminal_UPR_high	ABHD17C
SEC63	3.19e-269	0.393982	0.593	0.332	7.99e-265	Luminal_UPR_high	SEC63
BOLA1	4.84e-152	0.393505	0.308	0.149	1.21e-147	Luminal_UPR_high	BOLA1
EBAG9	1.6e-186	0.393375	0.382	0.194	4.01e-182	Luminal_UPR_high	EBAG9
NHLRC2	9.13e-130	0.393253	0.301	0.156	2.29e-125	Luminal_UPR_high	NHLRC2
GALNT1	3.67e-141	0.392646	0.381	0.21	9.18e-137	Luminal_UPR_high	GALNT1
CLPTM1	3.66e-181	0.392437	0.389	0.202	9.16e-177	Luminal_UPR_high	CLPTM1
RAD9A	7.16e-102	0.392416	0.289	0.161	1.79e-97	Luminal_UPR_high	RAD9A
RANBP9	4.13e-105	0.392074	0.289	0.16	1.03e-100	Luminal_UPR_high	RANBP9
HSPA1A	0	0.392034	0.964	0.73	0	Luminal_UPR_high	HSPA1A
STUB1	0	0.39146	0.739	0.456	0	Luminal_UPR_high	STUB1
TXNDC16	1.09e-157	0.391437	0.443	0.255	2.72e-153	Luminal_UPR_high	TXNDC16
RBL2	1.69e-169	0.391129	0.422	0.231	4.24e-165	Luminal_UPR_high	RBL2
FRMD4B	1.54e-125	0.390409	0.289	0.15	3.86e-121	Luminal_UPR_high	FRMD4B
ZNF639	3.03e-120	0.389976	0.261	0.13	7.59e-116	Luminal_UPR_high	ZNF639
QKI	7.26e-134	0.389708	0.263	0.124	1.82e-129	Luminal_UPR_high	QKI
ELK4	6.7e-232	0.389667	0.575	0.33	1.68e-227	Luminal_UPR_high	ELK4
TC2N	1.54e-202	0.38943	0.447	0.234	3.87e-198	Luminal_UPR_high	TC2N
OCLN	9.56e-116	0.388977	0.258	0.129	2.4e-111	Luminal_UPR_high	OCLN
PIK3C2A	1.37e-121	0.388892	0.347	0.198	3.42e-117	Luminal_UPR_high	PIK3C2A
BTBD7	1.81e-93	0.388859	0.252	0.137	4.53e-89	Luminal_UPR_high	BTBD7
PXMP4	6.4e-121	0.388779	0.294	0.156	1.6e-116	Luminal_UPR_high	PXMP4
AFF1	7.86e-115	0.387803	0.265	0.136	1.97e-110	Luminal_UPR_high	AFF1
CYP20A1	1.48e-163	0.387196	0.428	0.237	3.71e-159	Luminal_UPR_high	CYP20A1
P4HB	5e-260	0.386839	0.938	0.662	1.25e-255	Luminal_UPR_high	P4HB
WRNIP1	1.73e-125	0.385771	0.285	0.145	4.34e-121	Luminal_UPR_high	WRNIP1
ZMIZ1	3.25e-128	0.385179	0.292	0.15	8.13e-124	Luminal_UPR_high	ZMIZ1
CDIPT	2.04e-175	0.384885	0.454	0.254	5.1e-171	Luminal_UPR_high	CDIPT
TRPC4AP	5.57e-115	0.384664	0.269	0.139	1.4e-110	Luminal_UPR_high	TRPC4AP
SNHG7	3.15e-284	0.384229	0.764	0.484	7.88e-280	Luminal_UPR_high	SNHG7
SLC52A2	3.09e-122	0.383835	0.315	0.173	7.74e-118	Luminal_UPR_high	SLC52A2
DDRGK1	7.51e-216	0.383279	0.577	0.341	1.88e-211	Luminal_UPR_high	DDRGK1
TXNDC15	6.8e-174	0.382707	0.375	0.193	1.7e-169	Luminal_UPR_high	TXNDC15
NPEPPS	5.89e-218	0.382098	0.52	0.288	1.48e-213	Luminal_UPR_high	NPEPPS
NUFIP2	4.87e-190	0.380893	0.491	0.28	1.22e-185	Luminal_UPR_high	NUFIP2
CANT1	1.34e-283	0.380706	0.724	0.429	3.36e-279	Luminal_UPR_high	CANT1
SGMS1	2.42e-161	0.38024	0.381	0.203	6.07e-157	Luminal_UPR_high	SGMS1
LSR	5.33e-121	0.379997	0.342	0.192	1.34e-116	Luminal_UPR_high	LSR
CLTC	4.3e-257	0.379965	0.658	0.392	1.08e-252	Luminal_UPR_high	CLTC
ANKRD12	6.13e-206	0.379964	0.506	0.285	1.54e-201	Luminal_UPR_high	ANKRD12
SLC1A5	1.16e-241	0.379009	0.576	0.321	2.9e-237	Luminal_UPR_high	SLC1A5
NUDT8	3.06e-244	0.378681	0.78	0.511	7.67e-240	Luminal_UPR_high	NUDT8
GPBP1L1	2.37e-163	0.378613	0.441	0.248	5.94e-159	Luminal_UPR_high	GPBP1L1
RSRP1	2.26e-252	0.377814	0.668	0.406	5.65e-248	Luminal_UPR_high	RSRP1
SETD7	2.21e-199	0.377284	0.425	0.22	5.53e-195	Luminal_UPR_high	SETD7
COG3	1.5e-144	0.377236	0.329	0.171	3.74e-140	Luminal_UPR_high	COG3
HIST3H2A	1.07e-200	0.376907	0.658	0.436	2.67e-196	Luminal_UPR_high	HIST3H2A
ZFHX3	2.77e-218	0.376904	0.64	0.384	6.94e-214	Luminal_UPR_high	ZFHX3
NPDC1	5.59e-285	0.376706	0.885	0.614	1.4e-280	Luminal_UPR_high	NPDC1
EEF2	2.6e-302	0.376683	0.979	0.829	6.5e-298	Luminal_UPR_high	EEF2
NAT9	7.38e-135	0.376261	0.289	0.145	1.85e-130	Luminal_UPR_high	NAT9
VMP1	0	0.376128	0.813	0.506	0	Luminal_UPR_high	VMP1
PPP1CB	2.46e-299	0.375964	0.866	0.599	6.17e-295	Luminal_UPR_high	PPP1CB
MGST1	4.5e-243	0.375302	0.897	0.654	1.13e-238	Luminal_UPR_high	MGST1
KIAA1522	6.33e-145	0.374815	0.409	0.232	1.59e-140	Luminal_UPR_high	KIAA1522
OXCT1	8.37e-146	0.374784	0.27	0.129	2.1e-141	Luminal_UPR_high	OXCT1
2025-09-01	4.91e-153	0.374581	0.267	0.12	1.23e-148	Luminal_UPR_high	2025-09-01
COPA	3.37e-229	0.374445	0.566	0.323	8.43e-225	Luminal_UPR_high	COPA
SMIM1	1.18e-215	0.374441	0.45	0.233	2.95e-211	Luminal_UPR_high	SMIM1
SREBF2	2.06e-169	0.374248	0.375	0.195	5.17e-165	Luminal_UPR_high	SREBF2
NARF	1.48e-117	0.374228	0.411	0.255	3.71e-113	Luminal_UPR_high	NARF
CTD-2015H6.3	1.48e-211	0.373894	0.421	0.213	3.69e-207	Luminal_UPR_high	CTD-2015H6.3
CALU	1.32e-300	0.373719	0.635	0.354	3.31e-296	Luminal_UPR_high	CALU
TMEM254	2.41e-150	0.373689	0.352	0.187	6.05e-146	Luminal_UPR_high	TMEM254
KLF6	1.47e-232	0.373112	0.767	0.501	3.68e-228	Luminal_UPR_high	KLF6
SEPN1	9.25e-127	0.372883	0.327	0.178	2.32e-122	Luminal_UPR_high	SEPN1
CLSTN1	4.13e-188	0.37182	0.507	0.29	1.04e-183	Luminal_UPR_high	CLSTN1
G6PC3	7.6e-135	0.371162	0.365	0.203	1.9e-130	Luminal_UPR_high	G6PC3
ATP13A3	9.65e-154	0.370953	0.37	0.196	2.42e-149	Luminal_UPR_high	ATP13A3
ZNF451	1.11e-116	0.370417	0.349	0.2	2.79e-112	Luminal_UPR_high	ZNF451
APMAP	2.69e-188	0.370381	0.494	0.283	6.74e-184	Luminal_UPR_high	APMAP
ARFIP2	1.77e-307	0.370371	0.626	0.347	4.44e-303	Luminal_UPR_high	ARFIP2
CTD-2336O2.1	5.77e-218	0.37003	0.366	0.17	1.44e-213	Luminal_UPR_high	CTD-2336O2.1
CDH1	1.48e-231	0.36948	0.622	0.366	3.7e-227	Luminal_UPR_high	CDH1
FOXP1	6.23e-159	0.369466	0.835	0.583	1.56e-154	Luminal_UPR_high	FOXP1
TPD52	2.02e-223	0.369452	0.835	0.596	5.05e-219	Luminal_UPR_high	TPD52
DYNLL2	1.14e-217	0.36894	0.602	0.356	2.85e-213	Luminal_UPR_high	DYNLL2
FAM134A	2.7e-155	0.368934	0.441	0.253	6.77e-151	Luminal_UPR_high	FAM134A
DPP4	1.8e-125	0.368801	0.33	0.179	4.51e-121	Luminal_UPR_high	DPP4
STX10	7.43e-123	0.368353	0.291	0.153	1.86e-118	Luminal_UPR_high	STX10
KIAA0319L	1.43e-194	0.36716	0.551	0.32	3.58e-190	Luminal_UPR_high	KIAA0319L
AP1G1	5.48e-107	0.366785	0.293	0.162	1.37e-102	Luminal_UPR_high	AP1G1
GLTP	2.59e-162	0.36652	0.334	0.164	6.49e-158	Luminal_UPR_high	GLTP
APH1A	1.57e-241	0.366256	0.557	0.31	3.94e-237	Luminal_UPR_high	APH1A
RNF14	7.58e-133	0.366095	0.271	0.132	1.9e-128	Luminal_UPR_high	RNF14
UGCG	1.38e-128	0.365866	0.359	0.202	3.45e-124	Luminal_UPR_high	UGCG
PRPS1	4.03e-174	0.365814	0.262	0.109	1.01e-169	Luminal_UPR_high	PRPS1
CYB561A3	3.39e-104	0.365318	0.294	0.164	8.5e-100	Luminal_UPR_high	CYB561A3
CCDC50	6.46e-195	0.363926	0.469	0.259	1.62e-190	Luminal_UPR_high	CCDC50
THUMPD1	2.53e-228	0.36369	0.568	0.333	6.35e-224	Luminal_UPR_high	THUMPD1
AZIN1	3.34e-264	0.363513	0.639	0.373	8.36e-260	Luminal_UPR_high	AZIN1
SERP1	0	0.362818	0.966	0.77	0	Luminal_UPR_high	SERP1
BAD	1.62e-278	0.362816	0.603	0.339	4.05e-274	Luminal_UPR_high	BAD
R3HDM2	9.39e-181	0.362516	0.411	0.216	2.35e-176	Luminal_UPR_high	R3HDM2
FLOT2	9.38e-120	0.362305	0.269	0.136	2.35e-115	Luminal_UPR_high	FLOT2
HSPA8	1.71e-270	0.362185	0.938	0.724	4.27e-266	Luminal_UPR_high	HSPA8
CPE	1.79e-104	0.362137	0.536	0.372	4.5e-100	Luminal_UPR_high	CPE
PRNP	9.69e-148	0.361989	0.319	0.162	2.43e-143	Luminal_UPR_high	PRNP
SCAMP1	3.7e-182	0.361225	0.459	0.254	9.27e-178	Luminal_UPR_high	SCAMP1
SMARCA2	9.28e-158	0.361077	0.33	0.168	2.33e-153	Luminal_UPR_high	SMARCA2
PITHD1	0	0.360911	0.573	0.296	0	Luminal_UPR_high	PITHD1
PPP2R2D	3.5e-142	0.360738	0.318	0.163	8.77e-138	Luminal_UPR_high	PPP2R2D
SOAT1	3.1e-183	0.360176	0.445	0.238	7.77e-179	Luminal_UPR_high	SOAT1
TCEA3	0	0.360018	0.739	0.452	0	Luminal_UPR_high	TCEA3
POMGNT1	7.01e-120	0.359812	0.298	0.158	1.75e-115	Luminal_UPR_high	POMGNT1
MIDN	5.94e-175	0.359624	0.603	0.38	1.49e-170	Luminal_UPR_high	MIDN
FKBP2	1.42e-288	0.359224	0.856	0.563	3.54e-284	Luminal_UPR_high	FKBP2
TMEM159	4.13e-153	0.359148	0.43	0.244	1.03e-148	Luminal_UPR_high	TMEM159
MEAF6	0	0.358993	0.755	0.447	0	Luminal_UPR_high	MEAF6
NR2F6	3.18e-148	0.358969	0.399	0.224	7.96e-144	Luminal_UPR_high	NR2F6
CYFIP1	5.44e-118	0.358935	0.299	0.16	1.36e-113	Luminal_UPR_high	CYFIP1
STAU2	1.31e-114	0.358909	0.255	0.128	3.28e-110	Luminal_UPR_high	STAU2
ARL1	1.73e-264	0.358347	0.573	0.319	4.33e-260	Luminal_UPR_high	ARL1
ATF3	8.12e-196	0.357916	0.716	0.458	2.03e-191	Luminal_UPR_high	ATF3
ACO2	2.29e-135	0.357889	0.331	0.176	5.73e-131	Luminal_UPR_high	ACO2
SERTAD1	2.93e-251	0.35733	0.555	0.308	7.34e-247	Luminal_UPR_high	SERTAD1
ZBTB44	1.82e-167	0.357212	0.492	0.29	4.57e-163	Luminal_UPR_high	ZBTB44
ZDHHC9	3.12e-124	0.357036	0.346	0.192	7.82e-120	Luminal_UPR_high	ZDHHC9
DBT	9.27e-139	0.356896	0.323	0.167	2.32e-134	Luminal_UPR_high	DBT
TMEM179B	1.57e-252	0.356812	0.648	0.387	3.92e-248	Luminal_UPR_high	TMEM179B
SUGP2	9.04e-164	0.356448	0.384	0.203	2.26e-159	Luminal_UPR_high	SUGP2
UBN1	4.84e-118	0.355033	0.319	0.177	1.21e-113	Luminal_UPR_high	UBN1
C6orf48	0	0.355012	0.85	0.582	0	Luminal_UPR_high	C6orf48
ZFP36L2	4.01e-219	0.354392	0.466	0.25	1e-214	Luminal_UPR_high	ZFP36L2
PREPL	2.18e-153	0.354011	0.345	0.18	5.45e-149	Luminal_UPR_high	PREPL
HLCS	8.54e-103	0.35392	0.282	0.156	2.14e-98	Luminal_UPR_high	HLCS
LRRC8A	5.59e-102	0.353818	0.31	0.179	1.4e-97	Luminal_UPR_high	LRRC8A
RAB3GAP2	6.49e-90	0.353734	0.258	0.144	1.63e-85	Luminal_UPR_high	RAB3GAP2
CDS1	2.51e-111	0.353054	0.31	0.173	6.28e-107	Luminal_UPR_high	CDS1
MUM1	4.14e-135	0.352671	0.335	0.179	1.04e-130	Luminal_UPR_high	MUM1
GAA	1.22e-119	0.352383	0.329	0.183	3.05e-115	Luminal_UPR_high	GAA
NFAT5	9.04e-152	0.352365	0.372	0.2	2.26e-147	Luminal_UPR_high	NFAT5
YIF1A	3.52e-306	0.351782	0.669	0.392	8.81e-302	Luminal_UPR_high	YIF1A
UBE2E2	1.41e-216	0.351407	0.476	0.254	3.54e-212	Luminal_UPR_high	UBE2E2
HMOX2	9.53e-166	0.351263	0.329	0.161	2.39e-161	Luminal_UPR_high	HMOX2
CHMP4C	2.35e-232	0.351188	0.469	0.243	5.88e-228	Luminal_UPR_high	CHMP4C
CCDC115	3.69e-129	0.350132	0.251	0.119	9.25e-125	Luminal_UPR_high	CCDC115
TBL1XR1	3.15e-249	0.350049	0.746	0.468	7.9e-245	Luminal_UPR_high	TBL1XR1
EBLN3	1.28e-242	0.349626	0.612	0.359	3.2e-238	Luminal_UPR_high	EBLN3
HEXB	1.24e-170	0.349151	0.395	0.211	3.12e-166	Luminal_UPR_high	HEXB
DIP2A	5.86e-236	0.348718	0.439	0.217	1.47e-231	Luminal_UPR_high	DIP2A
RNF19A	9.48e-127	0.348712	0.259	0.125	2.37e-122	Luminal_UPR_high	RNF19A
JKAMP	2.57e-138	0.348478	0.418	0.244	6.43e-134	Luminal_UPR_high	JKAMP
ELOVL2	5.26e-103	0.348375	0.258	0.135	1.32e-98	Luminal_UPR_high	ELOVL2
HDLBP	0	0.348218	0.821	0.521	0	Luminal_UPR_high	HDLBP
LTBP3	6.8e-125	0.348158	0.281	0.143	1.7e-120	Luminal_UPR_high	LTBP3
CREB1	7.47e-95	0.347763	0.298	0.172	1.87e-90	Luminal_UPR_high	CREB1
GNAI3	1.33e-198	0.346865	0.456	0.243	3.33e-194	Luminal_UPR_high	GNAI3
SETD3	4.24e-125	0.34685	0.298	0.156	1.06e-120	Luminal_UPR_high	SETD3
WDR74	7.37e-109	0.346166	0.288	0.158	1.85e-104	Luminal_UPR_high	WDR74
CBWD1	1.55e-201	0.346156	0.4	0.203	3.88e-197	Luminal_UPR_high	CBWD1
ZNF827	1.26e-107	0.345682	0.355	0.21	3.16e-103	Luminal_UPR_high	ZNF827
HAGH	4.83e-216	0.344933	0.497	0.274	1.21e-211	Luminal_UPR_high	HAGH
LINC00665	1.57e-194	0.344657	0.388	0.191	3.92e-190	Luminal_UPR_high	LINC00665
RAB2A	0	0.344556	0.791	0.501	0	Luminal_UPR_high	RAB2A
PXDN	6.51e-72	0.344339	0.254	0.15	1.63e-67	Luminal_UPR_high	PXDN
TCEA2	3.08e-169	0.344294	0.33	0.16	7.71e-165	Luminal_UPR_high	TCEA2
TMEM245	6.56e-166	0.343943	0.446	0.25	1.64e-161	Luminal_UPR_high	TMEM245
NUCB1	4.28e-218	0.343798	0.558	0.32	1.07e-213	Luminal_UPR_high	NUCB1
SHARPIN	2.41e-208	0.342862	0.445	0.233	6.04e-204	Luminal_UPR_high	SHARPIN
AKAP1	5.44e-186	0.341618	0.531	0.307	1.36e-181	Luminal_UPR_high	AKAP1
QDPR	2.61e-214	0.341614	0.38	0.178	6.53e-210	Luminal_UPR_high	QDPR
OSBPL8	6.64e-143	0.341365	0.361	0.198	1.66e-138	Luminal_UPR_high	OSBPL8
ZBTB43	6.13e-110	0.341264	0.317	0.179	1.54e-105	Luminal_UPR_high	ZBTB43
MAGEH1	2.07e-126	0.340944	0.275	0.139	5.17e-122	Luminal_UPR_high	MAGEH1
HSPA6	1.91e-144	0.340799	0.342	0.178	4.79e-140	Luminal_UPR_high	HSPA6
TEX261	1.93e-86	0.340449	0.251	0.139	4.84e-82	Luminal_UPR_high	TEX261
RNF141	8.45e-165	0.340327	0.31	0.146	2.12e-160	Luminal_UPR_high	RNF141
AIM1	1.53e-133	0.340227	0.307	0.16	3.84e-129	Luminal_UPR_high	AIM1
OTUD5	3.07e-102	0.339892	0.296	0.166	7.69e-98	Luminal_UPR_high	OTUD5
YIPF6	2.41e-255	0.339813	0.622	0.36	6.03e-251	Luminal_UPR_high	YIPF6
NENF	0	0.339126	0.811	0.515	0	Luminal_UPR_high	NENF
GMCL1	1.53e-138	0.338328	0.422	0.245	3.84e-134	Luminal_UPR_high	GMCL1
C6orf62	3.06e-258	0.338266	0.701	0.429	7.66e-254	Luminal_UPR_high	C6orf62
ZNF275	4.09e-126	0.337893	0.307	0.163	1.02e-121	Luminal_UPR_high	ZNF275
MYDGF	1.94e-281	0.337832	0.825	0.538	4.86e-277	Luminal_UPR_high	MYDGF
NBPF14	3.81e-133	0.337257	0.333	0.176	9.53e-129	Luminal_UPR_high	NBPF14
USP33	1.63e-127	0.337201	0.359	0.204	4.09e-123	Luminal_UPR_high	USP33
SRSF8	7.19e-274	0.336571	0.625	0.357	1.8e-269	Luminal_UPR_high	SRSF8
ALDH6A1	8.89e-259	0.336203	0.61	0.344	2.23e-254	Luminal_UPR_high	ALDH6A1
AGO2	7e-138	0.336017	0.371	0.205	1.75e-133	Luminal_UPR_high	AGO2
SBF2	2.72e-111	0.336001	0.29	0.157	6.82e-107	Luminal_UPR_high	SBF2
SREK1	1.14e-200	0.335958	0.518	0.295	2.87e-196	Luminal_UPR_high	SREK1
IBTK	8.91e-138	0.33584	0.262	0.123	2.23e-133	Luminal_UPR_high	IBTK
PLEC	3.25e-124	0.335759	0.322	0.175	8.15e-120	Luminal_UPR_high	PLEC
ATP6V1A	9.73e-154	0.335602	0.455	0.264	2.44e-149	Luminal_UPR_high	ATP6V1A
PMVK	4.15e-272	0.335042	0.499	0.25	1.04e-267	Luminal_UPR_high	PMVK
MKLN1	2.66e-188	0.335029	0.517	0.298	6.66e-184	Luminal_UPR_high	MKLN1
SPPL3	1e-121	0.334837	0.349	0.197	2.51e-117	Luminal_UPR_high	SPPL3
SURF4	2.42e-238	0.334426	0.592	0.338	6.06e-234	Luminal_UPR_high	SURF4
DOPEY2	3.48e-131	0.333895	0.381	0.217	8.71e-127	Luminal_UPR_high	DOPEY2
TMEM106B	2.01e-149	0.333637	0.356	0.188	5.03e-145	Luminal_UPR_high	TMEM106B
GALNT11	2.14e-125	0.333621	0.321	0.173	5.36e-121	Luminal_UPR_high	GALNT11
RABEP2	4.36e-175	0.33338	0.451	0.256	1.09e-170	Luminal_UPR_high	RABEP2
LMNA	1.87e-211	0.333267	0.594	0.358	4.67e-207	Luminal_UPR_high	LMNA
BRD4	1.11e-174	0.332292	0.517	0.305	2.79e-170	Luminal_UPR_high	BRD4
ZNF562	8.43e-121	0.331995	0.312	0.168	2.11e-116	Luminal_UPR_high	ZNF562
TMEM131	1.36e-88	0.331289	0.255	0.143	3.4e-84	Luminal_UPR_high	TMEM131
AHCY	7.58e-237	0.331274	0.597	0.346	1.9e-232	Luminal_UPR_high	AHCY
CCDC47	1.23e-206	0.330842	0.536	0.307	3.08e-202	Luminal_UPR_high	CCDC47
CREBRF	2.2e-140	0.330701	0.462	0.278	5.51e-136	Luminal_UPR_high	CREBRF
MIOS	2.99e-193	0.330557	0.373	0.184	7.48e-189	Luminal_UPR_high	MIOS
GLRX5	3.5e-212	0.329456	0.475	0.257	8.77e-208	Luminal_UPR_high	GLRX5
STT3B	1.7e-139	0.329443	0.439	0.259	4.27e-135	Luminal_UPR_high	STT3B
ARPIN	4.65e-94	0.329278	0.272	0.151	1.16e-89	Luminal_UPR_high	ARPIN
MGRN1	3.3e-93	0.329104	0.269	0.15	8.28e-89	Luminal_UPR_high	MGRN1
CYB561D2	3.94e-138	0.329098	0.371	0.207	9.87e-134	Luminal_UPR_high	CYB561D2
ATXN2	3.2e-196	0.328914	0.395	0.201	8e-192	Luminal_UPR_high	ATXN2
STX16	3.54e-139	0.328622	0.401	0.229	8.87e-135	Luminal_UPR_high	STX16
GNA11	5.46e-83	0.328264	0.252	0.143	1.37e-78	Luminal_UPR_high	GNA11
TACC2	3.06e-97	0.326969	0.368	0.227	7.67e-93	Luminal_UPR_high	TACC2
HNMT	4.22e-202	0.326894	0.417	0.213	1.06e-197	Luminal_UPR_high	HNMT
NEU1	2.67e-95	0.326808	0.293	0.172	6.68e-91	Luminal_UPR_high	NEU1
MAST4	3.67e-130	0.326752	0.26	0.126	9.18e-126	Luminal_UPR_high	MAST4
NFIA	8.28e-246	0.326739	0.607	0.348	2.07e-241	Luminal_UPR_high	NFIA
SEC23B	1.23e-180	0.326674	0.423	0.227	3.09e-176	Luminal_UPR_high	SEC23B
OSTC	0	0.325996	0.696	0.409	0	Luminal_UPR_high	OSTC
SCYL1	3.15e-174	0.325558	0.391	0.206	7.9e-170	Luminal_UPR_high	SCYL1
NBEAL1	3.18e-289	0.325107	0.811	0.526	7.97e-285	Luminal_UPR_high	NBEAL1
AKT1S1	4.74e-188	0.324024	0.395	0.203	1.19e-183	Luminal_UPR_high	AKT1S1
ITM2B	8.81e-205	0.323765	0.818	0.56	2.21e-200	Luminal_UPR_high	ITM2B
ARFGEF1	2.51e-80	0.323454	0.254	0.146	6.28e-76	Luminal_UPR_high	ARFGEF1
GOLGA2	8.93e-203	0.32344	0.564	0.33	2.24e-198	Luminal_UPR_high	GOLGA2
MAFG	1.42e-80	0.323396	0.276	0.163	3.56e-76	Luminal_UPR_high	MAFG
OGFOD3	7.8e-99	0.322653	0.257	0.14	1.95e-94	Luminal_UPR_high	OGFOD3
HNRNPL	3.4e-147	0.322476	0.407	0.23	8.52e-143	Luminal_UPR_high	HNRNPL
ARHGEF12	3.3e-105	0.322438	0.35	0.21	8.27e-101	Luminal_UPR_high	ARHGEF12
SENP6	2.09e-148	0.32231	0.369	0.198	5.25e-144	Luminal_UPR_high	SENP6
PPFIA1	4.06e-91	0.322025	0.25	0.137	1.02e-86	Luminal_UPR_high	PPFIA1
USP48	1.32e-136	0.321909	0.331	0.175	3.32e-132	Luminal_UPR_high	USP48
LSM10	4.27e-176	0.321762	0.407	0.215	1.07e-171	Luminal_UPR_high	LSM10
TRPV6	7.24e-166	0.321688	0.279	0.124	1.81e-161	Luminal_UPR_high	TRPV6
ZHX1	1.97e-161	0.32128	0.308	0.148	4.93e-157	Luminal_UPR_high	ZHX1
TBC1D9B	6.1e-109	0.320849	0.274	0.147	1.53e-104	Luminal_UPR_high	TBC1D9B
2025-03-05	1.13e-187	0.320706	0.496	0.282	2.84e-183	Luminal_UPR_high	2025-03-05
IARS2	4.03e-173	0.320663	0.49	0.281	1.01e-168	Luminal_UPR_high	IARS2
IMPACT	1.99e-203	0.320392	0.358	0.166	4.99e-199	Luminal_UPR_high	IMPACT
ARL6IP5	1.65e-268	0.320122	0.776	0.494	4.14e-264	Luminal_UPR_high	ARL6IP5
PDCD7	9.48e-127	0.319895	0.287	0.147	2.37e-122	Luminal_UPR_high	PDCD7
MTHFD2L	8.38e-235	0.319863	0.531	0.285	2.1e-230	Luminal_UPR_high	MTHFD2L
DHX29	6.55e-199	0.319692	0.369	0.179	1.64e-194	Luminal_UPR_high	DHX29
GLO1	0	0.319402	0.768	0.456	0	Luminal_UPR_high	GLO1
PTPN13	6.68e-106	0.31924	0.28	0.154	1.67e-101	Luminal_UPR_high	PTPN13
HSBP1L1	2.46e-196	0.318816	0.504	0.285	6.16e-192	Luminal_UPR_high	HSBP1L1
BORCS7	1.09e-245	0.318506	0.59	0.335	2.74e-241	Luminal_UPR_high	BORCS7
FNIP1	1.71e-172	0.318252	0.52	0.307	4.28e-168	Luminal_UPR_high	FNIP1
RNF145	1.9e-134	0.318081	0.421	0.249	4.76e-130	Luminal_UPR_high	RNF145
DNAJC5	7.86e-102	0.317914	0.314	0.181	1.97e-97	Luminal_UPR_high	DNAJC5
ENTPD6	8.13e-206	0.317866	0.448	0.237	2.04e-201	Luminal_UPR_high	ENTPD6
SRRM2	7.62e-286	0.316894	0.85	0.566	1.91e-281	Luminal_UPR_high	SRRM2
EPN2	5.32e-108	0.316495	0.336	0.197	1.33e-103	Luminal_UPR_high	EPN2
SERINC3	2.51e-191	0.316112	0.575	0.344	6.28e-187	Luminal_UPR_high	SERINC3
MYO6	7.07e-286	0.316015	0.617	0.337	1.77e-281	Luminal_UPR_high	MYO6
NUP50	3.22e-120	0.315859	0.329	0.181	8.07e-116	Luminal_UPR_high	NUP50
SLC39A3	1.32e-124	0.315733	0.363	0.206	3.3e-120	Luminal_UPR_high	SLC39A3
FOXA1	4e-254	0.315247	0.832	0.551	1e-249	Luminal_UPR_high	FOXA1
GID8	5.61e-211	0.315194	0.516	0.288	1.41e-206	Luminal_UPR_high	GID8
SYCE1L	3.91e-214	0.315031	0.556	0.327	9.79e-210	Luminal_UPR_high	SYCE1L
KDM2A	1.04e-107	0.314959	0.342	0.2	2.61e-103	Luminal_UPR_high	KDM2A
RAB1B	1.88e-210	0.314709	0.547	0.314	4.71e-206	Luminal_UPR_high	RAB1B
PIGM	1.11e-103	0.314537	0.352	0.207	2.78e-99	Luminal_UPR_high	PIGM
BCAM	2.34e-162	0.313652	0.706	0.466	5.86e-158	Luminal_UPR_high	BCAM
TWSG1	5.19e-101	0.313552	0.257	0.138	1.3e-96	Luminal_UPR_high	TWSG1
TMEM33	2.19e-161	0.312719	0.475	0.276	5.49e-157	Luminal_UPR_high	TMEM33
SETD5	4.11e-152	0.312443	0.496	0.298	1.03e-147	Luminal_UPR_high	SETD5
WSB1	1.12e-245	0.312372	0.659	0.393	2.8e-241	Luminal_UPR_high	WSB1
BICD1	3.29e-132	0.312021	0.386	0.22	8.25e-128	Luminal_UPR_high	BICD1
SSR3	3.38e-290	0.311873	0.84	0.569	8.46e-286	Luminal_UPR_high	SSR3
GPBP1	4.01e-223	0.311659	0.542	0.304	1e-218	Luminal_UPR_high	GPBP1
NKTR	1.3e-196	0.311481	0.599	0.363	3.25e-192	Luminal_UPR_high	NKTR
IGFBP2	2.54e-139	0.310918	0.833	0.595	6.37e-135	Luminal_UPR_high	IGFBP2
VAMP2	5.55e-230	0.310213	0.78	0.52	1.39e-225	Luminal_UPR_high	VAMP2
DSC2	8.25e-114	0.310174	0.393	0.235	2.07e-109	Luminal_UPR_high	DSC2
ABI2	8.22e-160	0.310015	0.414	0.229	2.06e-155	Luminal_UPR_high	ABI2
PIK3CB	1.83e-137	0.309635	0.259	0.122	4.59e-133	Luminal_UPR_high	PIK3CB
TBPL1	3.31e-100	0.309532	0.343	0.209	8.29e-96	Luminal_UPR_high	TBPL1
NFKBIZ	4.83e-158	0.309501	0.476	0.273	1.21e-153	Luminal_UPR_high	NFKBIZ
BCL2L13	1.43e-123	0.309436	0.266	0.133	3.57e-119	Luminal_UPR_high	BCL2L13
FNDC3B	1.16e-129	0.308994	0.256	0.122	2.9e-125	Luminal_UPR_high	FNDC3B
RBBP4	3.71e-216	0.308354	0.584	0.343	9.28e-212	Luminal_UPR_high	RBBP4
SAYSD1	8.66e-158	0.30825	0.321	0.159	2.17e-153	Luminal_UPR_high	SAYSD1
EFNA1	7.22e-200	0.308232	0.592	0.356	1.81e-195	Luminal_UPR_high	EFNA1
RLIM	1.9e-107	0.308049	0.262	0.137	4.76e-103	Luminal_UPR_high	RLIM
TSR3	8.4e-189	0.307797	0.439	0.235	2.1e-184	Luminal_UPR_high	TSR3
CSRNP1	3.5e-113	0.307255	0.383	0.232	8.76e-109	Luminal_UPR_high	CSRNP1
EGFR	4.57e-90	0.306735	0.256	0.142	1.14e-85	Luminal_UPR_high	EGFR
LIG3	1.97e-123	0.306501	0.3	0.157	4.94e-119	Luminal_UPR_high	LIG3
COL4A3BP	8.98e-148	0.30641	0.31	0.155	2.25e-143	Luminal_UPR_high	COL4A3BP
BRI3	6.51e-225	0.305675	0.835	0.597	1.63e-220	Luminal_UPR_high	BRI3
NEIL1	5.45e-109	0.305631	0.269	0.14	1.37e-104	Luminal_UPR_high	NEIL1
MAPK1	5e-139	0.305578	0.376	0.21	1.25e-134	Luminal_UPR_high	MAPK1
GPATCH2	1.25e-128	0.305439	0.351	0.196	3.13e-124	Luminal_UPR_high	GPATCH2
SAMD4B	1.12e-119	0.30483	0.362	0.21	2.81e-115	Luminal_UPR_high	SAMD4B
MTCH1	2.34e-267	0.304462	0.731	0.456	5.86e-263	Luminal_UPR_high	MTCH1
C8orf4	1.4e-117	0.303942	0.333	0.182	3.51e-113	Luminal_UPR_high	C8orf4
ZDHHC21	8.08e-70	0.303642	0.254	0.153	2.02e-65	Luminal_UPR_high	ZDHHC21
C16orf72	1.46e-159	0.30348	0.49	0.29	3.65e-155	Luminal_UPR_high	C16orf72
UBE3C	1.16e-95	0.302527	0.288	0.163	2.9e-91	Luminal_UPR_high	UBE3C
SLC35E2B	2.06e-99	0.302446	0.315	0.182	5.16e-95	Luminal_UPR_high	SLC35E2B
EEF1A1	4.25e-232	0.301972	1	0.989	1.06e-227	Luminal_UPR_high	EEF1A1
GTF3C1	8.27e-118	0.301784	0.343	0.194	2.07e-113	Luminal_UPR_high	GTF3C1
NKX3-1	3.61e-172	0.301633	0.919	0.682	9.04e-168	Luminal_UPR_high	NKX3-1
ADAR	3.5e-142	0.301453	0.447	0.263	8.77e-138	Luminal_UPR_high	ADAR
MED29	7.29e-176	0.301345	0.38	0.197	1.83e-171	Luminal_UPR_high	MED29
ACLY	6.56e-215	0.3013	0.713	0.447	1.64e-210	Luminal_UPR_high	ACLY
TNKS2	1.81e-96	0.301167	0.324	0.192	4.53e-92	Luminal_UPR_high	TNKS2
PCNXL4	1.69e-135	0.300992	0.314	0.164	4.22e-131	Luminal_UPR_high	PCNXL4
WBP11	2.05e-187	0.300938	0.419	0.223	5.14e-183	Luminal_UPR_high	WBP11
LINC00667	6.36e-151	0.299887	0.296	0.143	1.59e-146	Luminal_UPR_high	LINC00667
C1orf43	0	0.299772	0.766	0.48	0	Luminal_UPR_high	C1orf43
IFRD1	3.7e-234	0.299756	0.607	0.352	9.27e-230	Luminal_UPR_high	IFRD1
MCFD2	2.95e-230	0.299626	0.529	0.292	7.4e-226	Luminal_UPR_high	MCFD2
NDRG1	1.87e-236	0.298848	0.706	0.445	4.68e-232	Luminal_UPR_high	NDRG1
GOLT1B	7.75e-126	0.29859	0.276	0.139	1.94e-121	Luminal_UPR_high	GOLT1B
ATP6AP1	1.72e-209	0.29799	0.661	0.405	4.32e-205	Luminal_UPR_high	ATP6AP1
ST8SIA6-AS1	6.78e-135	0.297332	0.452	0.272	1.7e-130	Luminal_UPR_high	ST8SIA6-AS1
ORAI3	4.91e-148	0.296549	0.375	0.204	1.23e-143	Luminal_UPR_high	ORAI3
ADPGK	2.64e-141	0.296369	0.44	0.262	6.61e-137	Luminal_UPR_high	ADPGK
MAPK9	1.09e-97	0.296185	0.275	0.152	2.73e-93	Luminal_UPR_high	MAPK9
ALKBH7	2.1e-290	0.295725	0.804	0.531	5.27e-286	Luminal_UPR_high	ALKBH7
MEF2D	1.13e-107	0.295631	0.264	0.139	2.82e-103	Luminal_UPR_high	MEF2D
DDR1	1e-110	0.295584	0.317	0.176	2.51e-106	Luminal_UPR_high	DDR1
CCDC6	5.39e-134	0.295524	0.393	0.225	1.35e-129	Luminal_UPR_high	CCDC6
CD2AP	4.68e-149	0.29538	0.384	0.21	1.17e-144	Luminal_UPR_high	CD2AP
BCAP29	5.25e-199	0.295037	0.486	0.269	1.31e-194	Luminal_UPR_high	BCAP29
TRAF7	9.23e-122	0.294833	0.309	0.166	2.31e-117	Luminal_UPR_high	TRAF7
C2orf68	2.11e-119	0.294506	0.323	0.176	5.28e-115	Luminal_UPR_high	C2orf68
GPI	5.65e-217	0.294417	0.522	0.288	1.42e-212	Luminal_UPR_high	GPI
ZFAND3	5.34e-101	0.294202	0.253	0.133	1.34e-96	Luminal_UPR_high	ZFAND3
SPPL2A	3.82e-148	0.294123	0.373	0.203	9.57e-144	Luminal_UPR_high	SPPL2A
TM2D3	3.78e-127	0.293876	0.372	0.213	9.46e-123	Luminal_UPR_high	TM2D3
KLHL9	7.06e-120	0.293578	0.268	0.135	1.77e-115	Luminal_UPR_high	KLHL9
ASH1L	1.12e-160	0.29357	0.486	0.287	2.79e-156	Luminal_UPR_high	ASH1L
ALDH9A1	1.99e-211	0.293473	0.475	0.255	4.98e-207	Luminal_UPR_high	ALDH9A1
SPATA20	4.89e-111	0.29321	0.253	0.127	1.22e-106	Luminal_UPR_high	SPATA20
TLE3	1.39e-173	0.293014	0.464	0.262	3.49e-169	Luminal_UPR_high	TLE3
ZNF358	3.19e-97	0.292241	0.269	0.148	7.98e-93	Luminal_UPR_high	ZNF358
LARP4B	3.72e-86	0.291828	0.275	0.158	9.32e-82	Luminal_UPR_high	LARP4B
PUM1	8.74e-162	0.291482	0.499	0.296	2.19e-157	Luminal_UPR_high	PUM1
KEAP1	2.94e-137	0.291044	0.274	0.132	7.36e-133	Luminal_UPR_high	KEAP1
2025-09-15	1.45e-231	0.290865	0.595	0.344	3.64e-227	Luminal_UPR_high	2025-09-15
JMY	3.71e-77	0.290827	0.252	0.146	9.3e-73	Luminal_UPR_high	JMY
SDCCAG8	1.02e-120	0.29042	0.3	0.159	2.54e-116	Luminal_UPR_high	SDCCAG8
SCAMP2	2.3e-159	0.290417	0.321	0.159	5.75e-155	Luminal_UPR_high	SCAMP2
MMP24-AS1	3.3e-209	0.290168	0.579	0.345	8.27e-205	Luminal_UPR_high	MMP24-AS1
SCOC	2.58e-298	0.289942	0.661	0.383	6.47e-294	Luminal_UPR_high	SCOC
GSTO2	2.16e-205	0.289453	0.427	0.224	5.41e-201	Luminal_UPR_high	GSTO2
SMIM14	1.66e-253	0.289084	0.822	0.55	4.16e-249	Luminal_UPR_high	SMIM14
MAN1A2	2.81e-110	0.288741	0.297	0.162	7.05e-106	Luminal_UPR_high	MAN1A2
ZMYND11	1.56e-119	0.288152	0.315	0.171	3.9e-115	Luminal_UPR_high	ZMYND11
TMX4	1.5e-174	0.288045	0.465	0.263	3.74e-170	Luminal_UPR_high	TMX4
HOXB13	5.31e-271	0.287845	0.781	0.498	1.33e-266	Luminal_UPR_high	HOXB13
INSR	5.07e-182	0.287773	0.508	0.292	1.27e-177	Luminal_UPR_high	INSR
AP3M1	1.11e-87	0.287476	0.278	0.159	2.77e-83	Luminal_UPR_high	AP3M1
AK4	1.21e-155	0.287387	0.377	0.201	3.04e-151	Luminal_UPR_high	AK4
CMTM6	6.8e-217	0.286329	0.646	0.396	1.7e-212	Luminal_UPR_high	CMTM6
DAP	8.09e-213	0.28623	0.497	0.27	2.03e-208	Luminal_UPR_high	DAP
PRKAR1A	6.72e-242	0.285689	0.591	0.339	1.68e-237	Luminal_UPR_high	PRKAR1A
NUP62	2.64e-108	0.285682	0.302	0.167	6.62e-104	Luminal_UPR_high	NUP62
CBX4	2.44e-131	0.285513	0.435	0.259	6.1e-127	Luminal_UPR_high	CBX4
METTL12	1.09e-214	0.285435	0.538	0.303	2.74e-210	Luminal_UPR_high	METTL12
MFSD1	3.02e-77	0.285249	0.283	0.172	7.57e-73	Luminal_UPR_high	MFSD1
VEZT	3.59e-125	0.284723	0.394	0.23	9e-121	Luminal_UPR_high	VEZT
ATP6V0B	1.01e-237	0.284357	0.862	0.585	2.53e-233	Luminal_UPR_high	ATP6V0B
TMED1	3.26e-119	0.284012	0.341	0.193	8.16e-115	Luminal_UPR_high	TMED1
TMEM219	1.21e-262	0.283983	0.745	0.472	3.02e-258	Luminal_UPR_high	TMEM219
TMEM9	1.25e-171	0.283755	0.481	0.278	3.13e-167	Luminal_UPR_high	TMEM9
LETMD1	4.29e-150	0.283417	0.386	0.212	1.07e-145	Luminal_UPR_high	LETMD1
CTSD	2.34e-247	0.283169	0.666	0.396	5.85e-243	Luminal_UPR_high	CTSD
CD151	3.71e-248	0.282976	0.755	0.471	9.3e-244	Luminal_UPR_high	CD151
TOM1L2	5.63e-98	0.282767	0.326	0.195	1.41e-93	Luminal_UPR_high	TOM1L2
IPO7	3.8e-178	0.282565	0.456	0.255	9.51e-174	Luminal_UPR_high	IPO7
SF1	4.31e-216	0.282529	0.724	0.46	1.08e-211	Luminal_UPR_high	SF1
PNPLA4	8.5e-164	0.282504	0.35	0.176	2.13e-159	Luminal_UPR_high	PNPLA4
BAIAP2	1.42e-188	0.281749	0.7	0.444	3.55e-184	Luminal_UPR_high	BAIAP2
NUDT22	2.19e-172	0.281457	0.375	0.194	5.48e-168	Luminal_UPR_high	NUDT22
DIDO1	6.46e-106	0.281317	0.273	0.147	1.62e-101	Luminal_UPR_high	DIDO1
PGLS	1.12e-242	0.281204	0.69	0.43	2.8e-238	Luminal_UPR_high	PGLS
ATXN7	2.35e-113	0.280796	0.271	0.141	5.88e-109	Luminal_UPR_high	ATXN7
NFIB	2.78e-203	0.280776	0.754	0.497	6.97e-199	Luminal_UPR_high	NFIB
UBE2D1	5.89e-182	0.280378	0.367	0.182	1.47e-177	Luminal_UPR_high	UBE2D1
SPCS2	1.79e-248	0.280086	0.822	0.546	4.48e-244	Luminal_UPR_high	SPCS2
FAM174B	1.04e-174	0.280077	0.576	0.35	2.61e-170	Luminal_UPR_high	FAM174B
CH17-340M24.3	1.76e-176	0.279896	0.31	0.141	4.42e-172	Luminal_UPR_high	CH17-340M24.3
XBP1	1.54e-211	0.279591	0.925	0.66	3.87e-207	Luminal_UPR_high	XBP1
COPS7A	3.18e-140	0.278791	0.319	0.164	7.96e-136	Luminal_UPR_high	COPS7A
C19orf24	3.03e-222	0.278596	0.622	0.374	7.58e-218	Luminal_UPR_high	C19orf24
NXF1	6.48e-119	0.278395	0.32	0.176	1.62e-114	Luminal_UPR_high	NXF1
ZBTB7A	1.8e-130	0.278368	0.358	0.199	4.51e-126	Luminal_UPR_high	ZBTB7A
CTTN	2.71e-218	0.278328	0.605	0.36	6.79e-214	Luminal_UPR_high	CTTN
ALG2	6.36e-103	0.277668	0.306	0.175	1.59e-98	Luminal_UPR_high	ALG2
KIAA0907	6.5e-132	0.277543	0.369	0.206	1.63e-127	Luminal_UPR_high	KIAA0907
SELT	7.82e-206	0.277358	0.621	0.38	1.96e-201	Luminal_UPR_high	SELT
PSD4	2.66e-116	0.276925	0.256	0.129	6.65e-112	Luminal_UPR_high	PSD4
ELP2	6.04e-185	0.276802	0.437	0.238	1.51e-180	Luminal_UPR_high	ELP2
TRA2B	4.48e-246	0.276732	0.766	0.481	1.12e-241	Luminal_UPR_high	TRA2B
SON	5.12e-268	0.276723	0.914	0.636	1.28e-263	Luminal_UPR_high	SON
RAB10	5.45e-248	0.276311	0.639	0.377	1.37e-243	Luminal_UPR_high	RAB10
ZNF75A	2.17e-108	0.275919	0.291	0.156	5.45e-104	Luminal_UPR_high	ZNF75A
PAK4	5.21e-123	0.275375	0.319	0.172	1.31e-118	Luminal_UPR_high	PAK4
EPHX2	3.23e-119	0.275321	0.306	0.164	8.1e-115	Luminal_UPR_high	EPHX2
TUSC1	8.79e-137	0.275299	0.325	0.17	2.2e-132	Luminal_UPR_high	TUSC1
CECR5	8.62e-134	0.275215	0.283	0.14	2.16e-129	Luminal_UPR_high	CECR5
ABHD12	2.69e-125	0.275142	0.386	0.224	6.74e-121	Luminal_UPR_high	ABHD12
FAM83H	6.07e-92	0.275012	0.295	0.171	1.52e-87	Luminal_UPR_high	FAM83H
THUMPD3-AS1	1.05e-196	0.27467	0.68	0.427	2.63e-192	Luminal_UPR_high	THUMPD3-AS1
ESRP1	2.37e-183	0.274492	0.447	0.244	5.92e-179	Luminal_UPR_high	ESRP1
VIPR1	3.26e-95	0.274406	0.294	0.168	8.17e-91	Luminal_UPR_high	VIPR1
HEXIM1	1.15e-184	0.274361	0.533	0.309	2.87e-180	Luminal_UPR_high	HEXIM1
RCN1	9.81e-226	0.274155	0.539	0.304	2.46e-221	Luminal_UPR_high	RCN1
CIRBP	2.38e-280	0.27415	0.958	0.751	5.97e-276	Luminal_UPR_high	CIRBP
CAMK1	1.01e-155	0.273651	0.371	0.197	2.53e-151	Luminal_UPR_high	CAMK1
NUS1	2.04e-95	0.273332	0.273	0.153	5.12e-91	Luminal_UPR_high	NUS1
PRKACB	7.57e-178	0.273107	0.394	0.208	1.9e-173	Luminal_UPR_high	PRKACB
TMEM97	2.51e-115	0.272752	0.318	0.175	6.28e-111	Luminal_UPR_high	TMEM97
TM2D1	2.67e-169	0.272716	0.466	0.267	6.68e-165	Luminal_UPR_high	TM2D1
BMI1	5.82e-128	0.272561	0.344	0.191	1.46e-123	Luminal_UPR_high	BMI1
ZNF322	5.23e-132	0.272362	0.345	0.187	1.31e-127	Luminal_UPR_high	ZNF322
EPB41L4A-AS1	0	0.27235	0.61	0.326	0	Luminal_UPR_high	EPB41L4A-AS1
GORASP2	2.18e-221	0.272232	0.422	0.21	5.46e-217	Luminal_UPR_high	GORASP2
ENOPH1	5.02e-164	0.271695	0.354	0.181	1.26e-159	Luminal_UPR_high	ENOPH1
2025-03-06	3.76e-162	0.271251	0.596	0.369	9.43e-158	Luminal_UPR_high	2025-03-06
AFF4	1.58e-193	0.271137	0.647	0.394	3.95e-189	Luminal_UPR_high	AFF4
IER3IP1	3.17e-288	0.27098	0.636	0.359	7.95e-284	Luminal_UPR_high	IER3IP1
RNF130	3.05e-122	0.270305	0.285	0.148	7.65e-118	Luminal_UPR_high	RNF130
TMEM167A	5.04e-272	0.2703	0.54	0.285	1.26e-267	Luminal_UPR_high	TMEM167A
NR2F2	1.85e-146	0.269972	0.494	0.298	4.62e-142	Luminal_UPR_high	NR2F2
UBL3	9.76e-117	0.269843	0.299	0.161	2.44e-112	Luminal_UPR_high	UBL3
TMEM25	1.22e-96	0.269293	0.264	0.146	3.04e-92	Luminal_UPR_high	TMEM25
EIF4A2	6.08e-258	0.268696	0.901	0.658	1.52e-253	Luminal_UPR_high	EIF4A2
SNHG9	5.28e-305	0.268525	0.643	0.354	1.32e-300	Luminal_UPR_high	SNHG9
RCOR3	1.15e-86	0.268295	0.254	0.142	2.89e-82	Luminal_UPR_high	RCOR3
UBA2	3.39e-154	0.267504	0.369	0.198	8.5e-150	Luminal_UPR_high	UBA2
CNOT6	2.46e-91	0.267413	0.254	0.139	6.17e-87	Luminal_UPR_high	CNOT6
PREB	5.86e-91	0.266619	0.255	0.141	1.47e-86	Luminal_UPR_high	PREB
CDKN1A	1.23e-155	0.265228	0.498	0.3	3.09e-151	Luminal_UPR_high	CDKN1A
TFF3	1.48e-11	0.264961	0.828	0.741	3.7e-07	Luminal_UPR_high	TFF3
ZNF677	1.01e-126	0.264369	0.337	0.184	2.53e-122	Luminal_UPR_high	ZNF677
BEX4	1.9e-226	0.264251	0.58	0.343	4.77e-222	Luminal_UPR_high	BEX4
D2HGDH	3.65e-120	0.264231	0.282	0.145	9.13e-116	Luminal_UPR_high	D2HGDH
RPN1	2.9e-192	0.264129	0.612	0.376	7.27e-188	Luminal_UPR_high	RPN1
RAMP1	2.09e-227	0.26411	0.706	0.43	5.23e-223	Luminal_UPR_high	RAMP1
ABHD14B	1.6e-236	0.263009	0.467	0.239	4.01e-232	Luminal_UPR_high	ABHD14B
HELZ	1.83e-84	0.262949	0.299	0.177	4.58e-80	Luminal_UPR_high	HELZ
TAOK1	3.17e-116	0.262711	0.335	0.189	7.94e-112	Luminal_UPR_high	TAOK1
PHIP	2.22e-152	0.262612	0.43	0.244	5.55e-148	Luminal_UPR_high	PHIP
PKP3	2.4e-103	0.262482	0.303	0.17	6e-99	Luminal_UPR_high	PKP3
SLC25A39	2.31e-251	0.2615	0.692	0.426	5.79e-247	Luminal_UPR_high	SLC25A39
SLC35B1	6.84e-164	0.261371	0.414	0.228	1.71e-159	Luminal_UPR_high	SLC35B1
PTBP1	9.08e-184	0.261321	0.542	0.323	2.27e-179	Luminal_UPR_high	PTBP1
TMEM147	3.97e-285	0.261174	0.74	0.462	9.93e-281	Luminal_UPR_high	TMEM147
SLC35C2	4.08e-110	0.260068	0.312	0.175	1.02e-105	Luminal_UPR_high	SLC35C2
CLCN3	1.79e-120	0.25978	0.439	0.266	4.49e-116	Luminal_UPR_high	CLCN3
UBE2W	2.25e-117	0.259532	0.292	0.155	5.64e-113	Luminal_UPR_high	UBE2W
PPM1B	1.99e-148	0.259387	0.387	0.213	4.98e-144	Luminal_UPR_high	PPM1B
B4GALT3	5e-152	0.258889	0.367	0.194	1.25e-147	Luminal_UPR_high	B4GALT3
RP11-356O9.1	5.11e-140	0.258872	0.291	0.145	1.28e-135	Luminal_UPR_high	RP11-356O9.1
CNPY2	1.4e-254	0.258614	0.807	0.532	3.51e-250	Luminal_UPR_high	CNPY2
BLOC1S6	6.81e-161	0.25825	0.498	0.296	1.71e-156	Luminal_UPR_high	BLOC1S6
ITFG1	2.58e-97	0.257653	0.311	0.181	6.46e-93	Luminal_UPR_high	ITFG1
EMC10	1.06e-177	0.257646	0.584	0.356	2.64e-173	Luminal_UPR_high	EMC10
PAF1	4.82e-119	0.257545	0.323	0.177	1.21e-114	Luminal_UPR_high	PAF1
TEX264	5.67e-173	0.257507	0.545	0.328	1.42e-168	Luminal_UPR_high	TEX264
TMEM167B	3.34e-143	0.257437	0.33	0.171	8.36e-139	Luminal_UPR_high	TMEM167B
COLEC12	4.43e-70	0.257271	0.3	0.193	1.11e-65	Luminal_UPR_high	COLEC12
KIAA0368	2.49e-134	0.257194	0.3	0.152	6.22e-130	Luminal_UPR_high	KIAA0368
GNB1	3.81e-205	0.257119	0.636	0.386	9.55e-201	Luminal_UPR_high	GNB1
FAM214A	1.2e-94	0.257037	0.25	0.135	2.99e-90	Luminal_UPR_high	FAM214A
YWHAB	6.72e-238	0.257018	0.786	0.524	1.68e-233	Luminal_UPR_high	YWHAB
RP11-423H2.3	4.86e-167	0.256848	0.42	0.232	1.22e-162	Luminal_UPR_high	RP11-423H2.3
RBM25	1.14e-234	0.256529	0.71	0.44	2.86e-230	Luminal_UPR_high	RBM25
REEP6	1.11e-96	0.256499	0.327	0.193	2.77e-92	Luminal_UPR_high	REEP6
AASDH	9.81e-107	0.256003	0.261	0.136	2.46e-102	Luminal_UPR_high	AASDH
GGCX	4.6e-107	0.255996	0.293	0.16	1.15e-102	Luminal_UPR_high	GGCX
TNRC6B	4.86e-183	0.255954	0.591	0.355	1.22e-178	Luminal_UPR_high	TNRC6B
SAR1A	7.31e-198	0.255852	0.575	0.342	1.83e-193	Luminal_UPR_high	SAR1A
PCYOX1	2.36e-123	0.255786	0.434	0.261	5.92e-119	Luminal_UPR_high	PCYOX1
ADNP	1.07e-129	0.255696	0.399	0.231	2.68e-125	Luminal_UPR_high	ADNP
RNF4	5.97e-81	0.255482	0.275	0.161	1.5e-76	Luminal_UPR_high	RNF4
USF2	6.68e-105	0.255219	0.315	0.177	1.67e-100	Luminal_UPR_high	USF2
BTG1	3.06e-211	0.254905	0.884	0.625	7.66e-207	Luminal_UPR_high	BTG1
ZNF791	3.72e-103	0.254838	0.334	0.195	9.31e-99	Luminal_UPR_high	ZNF791
TMEM54	1.12e-130	0.254707	0.408	0.237	2.8e-126	Luminal_UPR_high	TMEM54
NFE2L1	1.2e-83	0.254177	0.345	0.216	3e-79	Luminal_UPR_high	NFE2L1
C7orf50	1.29e-212	0.25407	0.51	0.281	3.23e-208	Luminal_UPR_high	C7orf50
NSUN6	7.08e-83	0.25384	0.253	0.143	1.77e-78	Luminal_UPR_high	NSUN6
CPSF7	1.85e-83	0.252443	0.259	0.147	4.63e-79	Luminal_UPR_high	CPSF7
CHD2	1.18e-135	0.252369	0.413	0.241	2.95e-131	Luminal_UPR_high	CHD2
WDR11	1.13e-74	0.252348	0.277	0.168	2.83e-70	Luminal_UPR_high	WDR11
SRM	3.11e-247	0.252293	0.557	0.31	7.79e-243	Luminal_UPR_high	SRM
MALAT1	5.32e-216	0.251948	1	0.976	1.33e-211	Luminal_UPR_high	MALAT1
SEC61A1	2.77e-180	0.251777	0.636	0.394	6.93e-176	Luminal_UPR_high	SEC61A1
MINOS1	1.06e-238	0.251177	0.91	0.678	2.66e-234	Luminal_UPR_high	MINOS1
ELOVL1	4.22e-127	0.250947	0.261	0.127	1.06e-122	Luminal_UPR_high	ELOVL1
NT5C2	2.87e-100	0.250918	0.288	0.161	7.19e-96	Luminal_UPR_high	NT5C2
SCAMP4	1.26e-116	0.250313	0.363	0.211	3.16e-112	Luminal_UPR_high	SCAMP4
MLLT4	9.98e-188	0.250112	0.636	0.399	2.5e-183	Luminal_UPR_high	MLLT4
PDHA1	1.59e-36	-0.250084	0.259	0.179	3.97e-32	Luminal_UPR_high	PDHA1
FKBP3	3.92e-79	-0.250146	0.573	0.399	9.83e-75	Luminal_UPR_high	FKBP3
PDXK	2.42e-30	-0.250215	0.3	0.215	6.07e-26	Luminal_UPR_high	PDXK
PPP1R7	3.73e-56	-0.25027	0.443	0.31	9.35e-52	Luminal_UPR_high	PPP1R7
MKRN1	3.09e-59	-0.250411	0.543	0.379	7.74e-55	Luminal_UPR_high	MKRN1
RPS20	1.46e-106	-0.250516	0.994	0.976	3.66e-102	Luminal_UPR_high	RPS20
EMC6	2.17e-50	-0.250582	0.492	0.35	5.43e-46	Luminal_UPR_high	EMC6
CNPY3	1.77e-29	-0.2507	0.401	0.296	4.44e-25	Luminal_UPR_high	CNPY3
CCDC12	7.91e-55	-0.250807	0.388	0.265	1.98e-50	Luminal_UPR_high	CCDC12
CHIC2	7.2e-36	-0.250902	0.262	0.182	1.8e-31	Luminal_UPR_high	CHIC2
HDAC2	9.68e-43	-0.250959	0.438	0.315	2.42e-38	Luminal_UPR_high	HDAC2
NDUFB6	1.23e-66	-0.251858	0.549	0.389	3.09e-62	Luminal_UPR_high	NDUFB6
VPS37B	2.23e-22	-0.252477	0.269	0.201	5.59e-18	Luminal_UPR_high	VPS37B
THAP4	8.25e-66	-0.252742	0.272	0.167	2.07e-61	Luminal_UPR_high	THAP4
FGFR1OP2	3.85e-50	-0.252851	0.254	0.164	9.65e-46	Luminal_UPR_high	FGFR1OP2
TMSB4X	4.94e-27	-0.253229	0.988	0.908	1.24e-22	Luminal_UPR_high	TMSB4X
KRR1	8.29e-37	-0.254553	0.303	0.213	2.08e-32	Luminal_UPR_high	KRR1
NELFCD	4.11e-58	-0.256478	0.338	0.223	1.03e-53	Luminal_UPR_high	NELFCD
RAC3	3.76e-22	-0.256706	0.301	0.229	9.41e-18	Luminal_UPR_high	RAC3
PSME3	1.18e-62	-0.257126	0.288	0.181	2.94e-58	Luminal_UPR_high	PSME3
PPM1A	1.45e-55	-0.257686	0.57	0.39	3.62e-51	Luminal_UPR_high	PPM1A
APIP	1.01e-47	-0.258243	0.343	0.234	2.54e-43	Luminal_UPR_high	APIP
TUBB2A	1.25e-55	-0.258579	0.382	0.265	3.13e-51	Luminal_UPR_high	TUBB2A
RPL41	8.42e-131	-0.258639	1	0.999	2.11e-126	Luminal_UPR_high	RPL41
ABHD11	8.33e-63	-0.258931	0.413	0.277	2.09e-58	Luminal_UPR_high	ABHD11
LYPLAL1	6.19e-67	-0.25925	0.386	0.256	1.55e-62	Luminal_UPR_high	LYPLAL1
ATP6V1D	1.04e-64	-0.259379	0.441	0.299	2.6e-60	Luminal_UPR_high	ATP6V1D
PCID2	8.5e-34	-0.259629	0.251	0.173	2.13e-29	Luminal_UPR_high	PCID2
PSMD6	3.6e-61	-0.259726	0.311	0.199	9.02e-57	Luminal_UPR_high	PSMD6
NT5DC1	2.71e-31	-0.259923	0.308	0.221	6.79e-27	Luminal_UPR_high	NT5DC1
PTTG1IP	1.5e-55	-0.26024	0.49	0.342	3.76e-51	Luminal_UPR_high	PTTG1IP
NDUFS6	6.98e-42	-0.260701	0.786	0.581	1.75e-37	Luminal_UPR_high	NDUFS6
PSMF1	3.77e-66	-0.261241	0.371	0.244	9.45e-62	Luminal_UPR_high	PSMF1
WSB2	6.25e-33	-0.261282	0.276	0.194	1.56e-28	Luminal_UPR_high	WSB2
EIF2S2	2.54e-74	-0.261308	0.708	0.502	6.37e-70	Luminal_UPR_high	EIF2S2
ZC3H13	1.69e-30	-0.261346	0.335	0.246	4.24e-26	Luminal_UPR_high	ZC3H13
CYR61	6.12e-173	-0.261549	0.49	0.289	1.53e-168	Luminal_UPR_high	CYR61
BANF1	7.12e-57	-0.261967	0.716	0.521	1.78e-52	Luminal_UPR_high	BANF1
MRPL15	1.94e-85	-0.262357	0.322	0.194	4.86e-81	Luminal_UPR_high	MRPL15
PGK1	1.27e-63	-0.262458	0.592	0.419	3.18e-59	Luminal_UPR_high	PGK1
FDFT1	2.25e-50	-0.262555	0.554	0.393	5.63e-46	Luminal_UPR_high	FDFT1
RPS19	1.82e-122	-0.262676	0.993	0.982	4.55e-118	Luminal_UPR_high	RPS19
CHD9	2.64e-44	-0.262772	0.329	0.228	6.62e-40	Luminal_UPR_high	CHD9
ASPSCR1	2.5e-27	-0.26324	0.253	0.182	6.26e-23	Luminal_UPR_high	ASPSCR1
TMA7	6.43e-26	-0.263401	0.957	0.818	1.61e-21	Luminal_UPR_high	TMA7
MACROD1	1.92e-40	-0.263466	0.331	0.232	4.81e-36	Luminal_UPR_high	MACROD1
CALD1	8.2e-69	-0.263474	0.472	0.332	2.05e-64	Luminal_UPR_high	CALD1
GMPS	7.38e-34	-0.263775	0.267	0.187	1.85e-29	Luminal_UPR_high	GMPS
ATP5C1	4.71e-69	-0.264362	0.647	0.461	1.18e-64	Luminal_UPR_high	ATP5C1
LYRM4	9.12e-79	-0.265338	0.398	0.254	2.28e-74	Luminal_UPR_high	LYRM4
TUBB	3.58e-78	-0.265885	0.736	0.525	8.97e-74	Luminal_UPR_high	TUBB
TAF12	1.43e-61	-0.265972	0.281	0.175	3.58e-57	Luminal_UPR_high	TAF12
LSM7	1.97e-61	-0.26686	0.692	0.501	4.94e-57	Luminal_UPR_high	LSM7
EPHX1	9.62e-28	-0.266987	0.305	0.222	2.41e-23	Luminal_UPR_high	EPHX1
TRUB2	1.03e-46	-0.26716	0.257	0.168	2.59e-42	Luminal_UPR_high	TRUB2
ATP5E	7.8e-32	-0.268707	0.957	0.819	1.95e-27	Luminal_UPR_high	ATP5E
PPP1CA	2.4e-68	-0.268986	0.633	0.438	6e-64	Luminal_UPR_high	PPP1CA
OSTF1	9.13e-36	-0.269011	0.261	0.181	2.29e-31	Luminal_UPR_high	OSTF1
MCTS1	5.28e-58	-0.269243	0.403	0.274	1.32e-53	Luminal_UPR_high	MCTS1
PGAM1	2.65e-97	-0.270015	0.586	0.39	6.63e-93	Luminal_UPR_high	PGAM1
UBE2L3	4.17e-79	-0.270124	0.646	0.45	1.05e-74	Luminal_UPR_high	UBE2L3
CYB5B	1.1e-33	-0.270313	0.314	0.224	2.75e-29	Luminal_UPR_high	CYB5B
PFDN5	2.81e-21	-0.271418	0.953	0.825	7.04e-17	Luminal_UPR_high	PFDN5
PPHLN1	3.01e-33	-0.271596	0.322	0.232	7.55e-29	Luminal_UPR_high	PPHLN1
TKT	2.52e-53	-0.272032	0.536	0.375	6.32e-49	Luminal_UPR_high	TKT
FAM129B	2.18e-35	-0.272126	0.265	0.185	5.46e-31	Luminal_UPR_high	FAM129B
TJP2	1.32e-16	-0.272145	0.269	0.208	3.31e-12	Luminal_UPR_high	TJP2
CDK5RAP3	4.72e-41	-0.272352	0.452	0.328	1.18e-36	Luminal_UPR_high	CDK5RAP3
RBMX2	5.83e-47	-0.272801	0.304	0.205	1.46e-42	Luminal_UPR_high	RBMX2
NOSIP	9.07e-58	-0.272962	0.348	0.231	2.27e-53	Luminal_UPR_high	NOSIP
RPS6	2.8e-122	-0.273108	0.999	0.996	7.02e-118	Luminal_UPR_high	RPS6
EBNA1BP2	6.68e-85	-0.273272	0.41	0.262	1.67e-80	Luminal_UPR_high	EBNA1BP2
BAZ1B	4.05e-30	-0.27369	0.38	0.282	1.01e-25	Luminal_UPR_high	BAZ1B
PAIP2	1.56e-44	-0.274557	0.633	0.455	3.91e-40	Luminal_UPR_high	PAIP2
HMGN3	1.7e-49	-0.275192	0.477	0.345	4.25e-45	Luminal_UPR_high	HMGN3
NSA2	2.86e-57	-0.275608	0.626	0.448	7.16e-53	Luminal_UPR_high	NSA2
RPS7	3.91e-93	-0.275914	0.988	0.957	9.8e-89	Luminal_UPR_high	RPS7
GLIPR2	1.63e-27	-0.275936	0.264	0.192	4.09e-23	Luminal_UPR_high	GLIPR2
ARPC2	1.47e-97	-0.276705	0.666	0.454	3.67e-93	Luminal_UPR_high	ARPC2
EIF5A	1.77e-52	-0.277199	0.716	0.529	4.42e-48	Luminal_UPR_high	EIF5A
EIF1	5.13e-31	-0.277498	0.982	0.886	1.28e-26	Luminal_UPR_high	EIF1
PRPF38A	8.74e-45	-0.277744	0.276	0.184	2.19e-40	Luminal_UPR_high	PRPF38A
DGUOK	2.93e-75	-0.277749	0.525	0.36	7.33e-71	Luminal_UPR_high	DGUOK
PDHB	2.17e-48	-0.278393	0.293	0.196	5.43e-44	Luminal_UPR_high	PDHB
NOB1	1.2e-57	-0.278404	0.309	0.2	3.01e-53	Luminal_UPR_high	NOB1
ABCF1	7.55e-41	-0.278598	0.415	0.299	1.89e-36	Luminal_UPR_high	ABCF1
DNAJC7	3.04e-39	-0.278844	0.467	0.339	7.6e-35	Luminal_UPR_high	DNAJC7
RAB7A	3.15e-85	-0.279122	0.675	0.469	7.89e-81	Luminal_UPR_high	RAB7A
UPF2	4.75e-32	-0.279398	0.48	0.36	1.19e-27	Luminal_UPR_high	UPF2
RPLP2	2.14e-205	-0.280254	0.996	0.979	5.35e-201	Luminal_UPR_high	RPLP2
SAP18	4.35e-63	-0.280487	0.808	0.606	1.09e-58	Luminal_UPR_high	SAP18
LRRC26	4.67e-05	-0.280925	0.829	0.635	1	Luminal_UPR_high	LRRC26
PPP2R3C	2.11e-25	-0.281219	0.289	0.214	5.28e-21	Luminal_UPR_high	PPP2R3C
PRMT1	2.87e-86	-0.28122	0.387	0.244	7.19e-82	Luminal_UPR_high	PRMT1
BAZ2B	2.75e-19	-0.281316	0.317	0.245	6.9e-15	Luminal_UPR_high	BAZ2B
RSRC1	4.45e-28	-0.283602	0.338	0.249	1.12e-23	Luminal_UPR_high	RSRC1
EIF3M	3.85e-66	-0.283715	0.657	0.461	9.65e-62	Luminal_UPR_high	EIF3M
RPS13	3.52e-89	-0.283729	0.987	0.953	8.82e-85	Luminal_UPR_high	RPS13
RUVBL1	2.27e-48	-0.283964	0.267	0.174	5.68e-44	Luminal_UPR_high	RUVBL1
H2AFV	2.9e-56	-0.283982	0.715	0.501	7.25e-52	Luminal_UPR_high	H2AFV
MRPL40	1.06e-79	-0.284106	0.476	0.318	2.66e-75	Luminal_UPR_high	MRPL40
CBX3	1.97e-34	-0.284181	0.667	0.488	4.94e-30	Luminal_UPR_high	CBX3
PRPF19	5.67e-39	-0.284994	0.395	0.283	1.42e-34	Luminal_UPR_high	PRPF19
NUDT16	2.43e-52	-0.285121	0.324	0.217	6.08e-48	Luminal_UPR_high	NUDT16
TRIM8	4.47e-17	-0.2852	0.277	0.213	1.12e-12	Luminal_UPR_high	TRIM8
PHB2	4.64e-33	-0.28521	0.664	0.479	1.16e-28	Luminal_UPR_high	PHB2
LSM5	1.23e-60	-0.285561	0.717	0.518	3.08e-56	Luminal_UPR_high	LSM5
GPX1	1.9e-05	-0.285826	0.863	0.672	0.475363	Luminal_UPR_high	GPX1
SSSCA1	1.78e-62	-0.285959	0.287	0.181	4.46e-58	Luminal_UPR_high	SSSCA1
PPA1	1.29e-53	-0.286648	0.672	0.486	3.22e-49	Luminal_UPR_high	PPA1
ICT1	2.56e-43	-0.287296	0.269	0.179	6.41e-39	Luminal_UPR_high	ICT1
STRAP	6.49e-92	-0.287297	0.522	0.344	1.62e-87	Luminal_UPR_high	STRAP
SMARCE1	2.25e-36	-0.287451	0.392	0.283	5.64e-32	Luminal_UPR_high	SMARCE1
RSL24D1	4.55e-73	-0.28835	0.708	0.506	1.14e-68	Luminal_UPR_high	RSL24D1
COLCA1	6.39e-36	-0.288477	0.427	0.308	1.6e-31	Luminal_UPR_high	COLCA1
SNRPD2	1.66e-20	-0.288537	0.856	0.675	4.16e-16	Luminal_UPR_high	SNRPD2
RBMX	1.51e-40	-0.288596	0.637	0.461	3.78e-36	Luminal_UPR_high	RBMX
BUB3	1.47e-52	-0.289345	0.398	0.273	3.68e-48	Luminal_UPR_high	BUB3
RPF1	7.99e-70	-0.289745	0.266	0.159	2e-65	Luminal_UPR_high	RPF1
DCTN3	1.46e-62	-0.28983	0.563	0.394	3.65e-58	Luminal_UPR_high	DCTN3
C7orf73	3.62e-62	-0.290596	0.666	0.466	9.08e-58	Luminal_UPR_high	C7orf73
CIR1	1.25e-46	-0.290945	0.368	0.256	3.13e-42	Luminal_UPR_high	CIR1
RANBP1	1.31e-69	-0.290957	0.629	0.442	3.28e-65	Luminal_UPR_high	RANBP1
MRPL21	1.03e-97	-0.290992	0.495	0.321	2.58e-93	Luminal_UPR_high	MRPL21
ZDHHC12	3.46e-23	-0.29121	0.447	0.339	8.66e-19	Luminal_UPR_high	ZDHHC12
NOP10	3.07e-33	-0.291351	0.743	0.558	7.7e-29	Luminal_UPR_high	NOP10
HNRNPA1	8.66e-12	-0.291523	0.951	0.817	2.17e-07	Luminal_UPR_high	HNRNPA1
SAMM50	2.49e-40	-0.291698	0.255	0.171	6.23e-36	Luminal_UPR_high	SAMM50
COPS6	7.43e-53	-0.292627	0.524	0.374	1.86e-48	Luminal_UPR_high	COPS6
TMBIM1	1.88e-15	-0.292795	0.27	0.216	4.71e-11	Luminal_UPR_high	TMBIM1
MRPL11	4.62e-37	-0.293602	0.37	0.268	1.16e-32	Luminal_UPR_high	MRPL11
POLR2H	1.77e-53	-0.2941	0.578	0.409	4.44e-49	Luminal_UPR_high	POLR2H
NIT2	2.95e-55	-0.294119	0.34	0.226	7.39e-51	Luminal_UPR_high	NIT2
ANXA5	1.5e-217	-0.294134	0.625	0.362	3.75e-213	Luminal_UPR_high	ANXA5
FAM129A	1.24e-46	-0.294601	0.638	0.436	3.1e-42	Luminal_UPR_high	FAM129A
TMEM160	1.99e-41	-0.294894	0.412	0.295	5e-37	Luminal_UPR_high	TMEM160
CWC15	2.46e-67	-0.294968	0.515	0.355	6.15e-63	Luminal_UPR_high	CWC15
PERP	7.61e-31	-0.295259	0.733	0.532	1.91e-26	Luminal_UPR_high	PERP
NUTF2	5.82e-61	-0.295655	0.494	0.343	1.46e-56	Luminal_UPR_high	NUTF2
POLE3	8.61e-35	-0.295737	0.315	0.224	2.16e-30	Luminal_UPR_high	POLE3
CHCHD1	1.8e-54	-0.295921	0.546	0.39	4.51e-50	Luminal_UPR_high	CHCHD1
HNRNPA3	1.56e-51	-0.296805	0.744	0.53	3.91e-47	Luminal_UPR_high	HNRNPA3
REXO2	3.24e-66	-0.29685	0.652	0.464	8.12e-62	Luminal_UPR_high	REXO2
CCT8	8.9e-61	-0.297056	0.573	0.409	2.23e-56	Luminal_UPR_high	CCT8
ALDH7A1	1.14e-65	-0.297106	0.485	0.33	2.86e-61	Luminal_UPR_high	ALDH7A1
C14orf119	4.89e-37	-0.297404	0.277	0.191	1.23e-32	Luminal_UPR_high	C14orf119
C11orf31	1.07e-18	-0.2978	0.804	0.606	2.68e-14	Luminal_UPR_high	C11orf31
HNRNPA2B1	0.00278486	-0.298122	0.914	0.713	1	Luminal_UPR_high	HNRNPA2B1
FBXO9	2.45e-39	-0.298577	0.359	0.254	6.12e-35	Luminal_UPR_high	FBXO9
PSMD9	6.77e-38	-0.29928	0.346	0.247	1.7e-33	Luminal_UPR_high	PSMD9
PRPF31	1.42e-43	-0.299651	0.257	0.17	3.57e-39	Luminal_UPR_high	PRPF31
REPIN1	1.18e-21	-0.300046	0.481	0.363	2.95e-17	Luminal_UPR_high	REPIN1
RBM3	6.93e-66	-0.301633	0.628	0.44	1.74e-61	Luminal_UPR_high	RBM3
RPL34	1.41e-177	-0.301865	0.998	0.985	3.54e-173	Luminal_UPR_high	RPL34
NQO2	3.76e-51	-0.302513	0.313	0.209	9.42e-47	Luminal_UPR_high	NQO2
C14orf2	0.00104702	-0.302597	0.886	0.702	1	Luminal_UPR_high	C14orf2
PPP2R4	2.58e-21	-0.302831	0.429	0.329	6.46e-17	Luminal_UPR_high	PPP2R4
MRPL19	4.89e-49	-0.303111	0.302	0.202	1.22e-44	Luminal_UPR_high	MRPL19
ZBTB38	4.3e-16	-0.303166	0.271	0.21	1.08e-11	Luminal_UPR_high	ZBTB38
OLA1	1.98e-63	-0.303524	0.488	0.334	4.95e-59	Luminal_UPR_high	OLA1
NUB1	4.61e-22	-0.304522	0.253	0.188	1.15e-17	Luminal_UPR_high	NUB1
NHP2	5.1e-41	-0.304656	0.742	0.554	1.28e-36	Luminal_UPR_high	NHP2
NDUFS2	5.49e-62	-0.30504	0.399	0.268	1.37e-57	Luminal_UPR_high	NDUFS2
BZW2	4.24e-33	-0.305853	0.265	0.186	1.06e-28	Luminal_UPR_high	BZW2
RPL36A	3.99e-43	-0.306188	0.975	0.878	1e-38	Luminal_UPR_high	RPL36A
VTI1B	2.56e-48	-0.306188	0.478	0.339	6.42e-44	Luminal_UPR_high	VTI1B
IDH3B	2.56e-43	-0.30681	0.352	0.247	6.42e-39	Luminal_UPR_high	IDH3B
NFU1	5.73e-33	-0.30709	0.306	0.22	1.43e-28	Luminal_UPR_high	NFU1
SF3B5	1.57e-29	-0.307385	0.753	0.565	3.93e-25	Luminal_UPR_high	SF3B5
TBCB	1.46e-60	-0.307552	0.413	0.28	3.65e-56	Luminal_UPR_high	TBCB
AP1S1	5.13e-55	-0.307951	0.457	0.319	1.28e-50	Luminal_UPR_high	AP1S1
EMC4	1.5e-35	-0.308802	0.453	0.333	3.75e-31	Luminal_UPR_high	EMC4
SNRPD3	1.67e-59	-0.308802	0.549	0.389	4.17e-55	Luminal_UPR_high	SNRPD3
UBE2B	3.25e-54	-0.309229	0.614	0.432	8.14e-50	Luminal_UPR_high	UBE2B
BUD31	9.27e-64	-0.309275	0.626	0.442	2.32e-59	Luminal_UPR_high	BUD31
FAM103A1	3.65e-36	-0.309611	0.274	0.191	9.15e-32	Luminal_UPR_high	FAM103A1
FAM107B	3.6e-30	-0.311981	0.559	0.409	9.01e-26	Luminal_UPR_high	FAM107B
AP2M1	9.42e-63	-0.31199	0.623	0.44	2.36e-58	Luminal_UPR_high	AP2M1
ECHS1	1.7e-34	-0.312115	0.714	0.534	4.25e-30	Luminal_UPR_high	ECHS1
COX4I1	8.87e-33	-0.312594	0.937	0.791	2.22e-28	Luminal_UPR_high	COX4I1
TMEM261	2.28e-53	-0.312624	0.558	0.404	5.71e-49	Luminal_UPR_high	TMEM261
C14orf166	3.73e-42	-0.312766	0.753	0.555	9.33e-38	Luminal_UPR_high	C14orf166
HDDC2	1.23e-69	-0.312958	0.463	0.312	3.09e-65	Luminal_UPR_high	HDDC2
SNX2	4.54e-35	-0.313055	0.254	0.175	1.14e-30	Luminal_UPR_high	SNX2
SRSF3	3.08e-33	-0.313113	0.814	0.599	7.71e-29	Luminal_UPR_high	SRSF3
GCC2	2.09e-42	-0.313239	0.616	0.435	5.23e-38	Luminal_UPR_high	GCC2
NME1	2.52e-53	-0.313379	0.604	0.437	6.32e-49	Luminal_UPR_high	NME1
DUSP23	1.55e-47	-0.314523	0.316	0.214	3.89e-43	Luminal_UPR_high	DUSP23
CALM1	2.26e-20	-0.315465	0.777	0.578	5.66e-16	Luminal_UPR_high	CALM1
ZNF511	1.46e-44	-0.315721	0.559	0.398	3.65e-40	Luminal_UPR_high	ZNF511
TSSC4	4.01e-34	-0.315797	0.296	0.21	1e-29	Luminal_UPR_high	TSSC4
ISCU	7.97e-56	-0.31598	0.586	0.415	1.99e-51	Luminal_UPR_high	ISCU
PDCD5	4.89e-76	-0.316213	0.599	0.414	1.23e-71	Luminal_UPR_high	PDCD5
RNF181	8.26e-64	-0.317054	0.604	0.427	2.07e-59	Luminal_UPR_high	RNF181
C11orf73	1.12e-43	-0.318404	0.329	0.227	2.81e-39	Luminal_UPR_high	C11orf73
PPIA	5.56e-33	-0.319513	0.941	0.814	1.39e-28	Luminal_UPR_high	PPIA
PTS	1.25e-61	-0.319792	0.492	0.345	3.12e-57	Luminal_UPR_high	PTS
TMEM60	1.71e-36	-0.319988	0.309	0.218	4.28e-32	Luminal_UPR_high	TMEM60
NDUFS4	2.06e-74	-0.320786	0.432	0.284	5.15e-70	Luminal_UPR_high	NDUFS4
SPAG7	1.63e-62	-0.32116	0.39	0.261	4.08e-58	Luminal_UPR_high	SPAG7
RP11-792A8.4	5.53e-37	-0.321235	0.449	0.327	1.39e-32	Luminal_UPR_high	RP11-792A8.4
ACTB	2.07e-08	-0.321323	0.969	0.842	0.00051957	Luminal_UPR_high	ACTB
NAA50	1.69e-58	-0.321696	0.388	0.263	4.24e-54	Luminal_UPR_high	NAA50
RPS14	6.3e-191	-0.322512	0.998	0.992	1.58e-186	Luminal_UPR_high	RPS14
GPS1	7.14e-27	-0.322585	0.391	0.29	1.79e-22	Luminal_UPR_high	GPS1
NDUFA8	6.74e-44	-0.323114	0.569	0.413	1.69e-39	Luminal_UPR_high	NDUFA8
C11orf1	8.21e-50	-0.323221	0.393	0.273	2.06e-45	Luminal_UPR_high	C11orf1
TRMT10C	3.32e-49	-0.324023	0.283	0.185	8.31e-45	Luminal_UPR_high	TRMT10C
KLF9	4.48e-21	-0.32588	0.398	0.302	1.12e-16	Luminal_UPR_high	KLF9
ATOX1	1.16e-42	-0.326402	0.675	0.49	2.9e-38	Luminal_UPR_high	ATOX1
EIF1B	2.65e-43	-0.32654	0.45	0.324	6.63e-39	Luminal_UPR_high	EIF1B
ACBD6	2.11e-31	-0.327387	0.264	0.187	5.28e-27	Luminal_UPR_high	ACBD6
PRDX6	3.34e-26	-0.327798	0.802	0.608	8.36e-22	Luminal_UPR_high	PRDX6
RAB17	2.95e-11	-0.328007	0.254	0.203	7.38e-07	Luminal_UPR_high	RAB17
DYNC1LI1	1.56e-41	-0.32935	0.254	0.169	3.9e-37	Luminal_UPR_high	DYNC1LI1
HID1	1.58e-18	-0.329505	0.391	0.3	3.96e-14	Luminal_UPR_high	HID1
BCCIP	2.08e-58	-0.329716	0.303	0.195	5.22e-54	Luminal_UPR_high	BCCIP
NDUFB8	6.42e-38	-0.330325	0.693	0.517	1.61e-33	Luminal_UPR_high	NDUFB8
GTPBP4	4.81e-48	-0.330683	0.264	0.172	1.21e-43	Luminal_UPR_high	GTPBP4
RP11-545E17.3	3.05e-18	-0.330835	0.257	0.198	7.63e-14	Luminal_UPR_high	RP11-545E17.3
MRPL23	3.14e-25	-0.331258	0.53	0.4	7.86e-21	Luminal_UPR_high	MRPL23
ATP6V1F	1e-30	-0.33167	0.74	0.551	2.51e-26	Luminal_UPR_high	ATP6V1F
CHD3	4.96e-20	-0.332126	0.468	0.359	1.24e-15	Luminal_UPR_high	CHD3
ZC3H15	1.52e-51	-0.33265	0.564	0.4	3.8e-47	Luminal_UPR_high	ZC3H15
RPL9	1.73e-212	-0.333294	0.991	0.968	4.32e-208	Luminal_UPR_high	RPL9
YPEL3	9.42e-20	-0.333732	0.31	0.238	2.36e-15	Luminal_UPR_high	YPEL3
PRR13	3.98e-62	-0.333976	0.561	0.392	9.97e-58	Luminal_UPR_high	PRR13
RAB30-AS1	6.29e-38	-0.334196	0.274	0.189	1.58e-33	Luminal_UPR_high	RAB30-AS1
UXT	9.14e-22	-0.335418	0.751	0.567	2.29e-17	Luminal_UPR_high	UXT
RPS23	1.62e-215	-0.336071	0.994	0.981	4.07e-211	Luminal_UPR_high	RPS23
ENO1	1.37e-52	-0.336184	0.675	0.504	3.44e-48	Luminal_UPR_high	ENO1
GSTK1	1.68e-24	-0.336404	0.384	0.292	4.21e-20	Luminal_UPR_high	GSTK1
STAP2	1.92e-28	-0.336473	0.322	0.235	4.82e-24	Luminal_UPR_high	STAP2
GTF2A2	9.41e-65	-0.33654	0.577	0.401	2.36e-60	Luminal_UPR_high	GTF2A2
CRAT	1.45e-19	-0.336648	0.39	0.297	3.63e-15	Luminal_UPR_high	CRAT
GRPEL1	1.97e-51	-0.336703	0.28	0.183	4.95e-47	Luminal_UPR_high	GRPEL1
ARPC3	3.94e-24	-0.337031	0.803	0.606	9.86e-20	Luminal_UPR_high	ARPC3
FXYD3	0.00366738	-0.338144	0.909	0.753	1	Luminal_UPR_high	FXYD3
POLR2J	4.21e-22	-0.338192	0.708	0.532	1.05e-17	Luminal_UPR_high	POLR2J
UBE2N	1.81e-55	-0.339427	0.675	0.48	4.53e-51	Luminal_UPR_high	UBE2N
MED10	1.49e-49	-0.339574	0.295	0.195	3.74e-45	Luminal_UPR_high	MED10
ATP6V0E1	0.00257618	-0.339739	0.879	0.679	1	Luminal_UPR_high	ATP6V0E1
MAP1LC3B	1.22e-63	-0.340228	0.457	0.313	3.06e-59	Luminal_UPR_high	MAP1LC3B
SLU7	1.1e-29	-0.341772	0.312	0.226	2.76e-25	Luminal_UPR_high	SLU7
ACAA1	2.42e-36	-0.342038	0.556	0.41	6.06e-32	Luminal_UPR_high	ACAA1
RPAIN	2.73e-26	-0.342066	0.49	0.367	6.84e-22	Luminal_UPR_high	RPAIN
MMADHC	3.44e-39	-0.342569	0.599	0.439	8.61e-35	Luminal_UPR_high	MMADHC
DYNLRB1	2.68e-20	-0.342641	0.765	0.581	6.71e-16	Luminal_UPR_high	DYNLRB1
PPP4C	2.64e-56	-0.342671	0.491	0.339	6.6e-52	Luminal_UPR_high	PPP4C
RPS10	3.1e-137	-0.343534	0.985	0.924	7.76e-133	Luminal_UPR_high	RPS10
COX17	5.67e-05	-0.344665	0.86	0.682	1	Luminal_UPR_high	COX17
KARS	2.75e-41	-0.344731	0.342	0.24	6.88e-37	Luminal_UPR_high	KARS
GULP1	4.45e-19	-0.345128	0.269	0.206	1.11e-14	Luminal_UPR_high	GULP1
CHCHD2	4.74e-14	-0.345754	0.933	0.791	1.19e-09	Luminal_UPR_high	CHCHD2
SRP14	2.81e-14	-0.346267	0.941	0.805	7.03e-10	Luminal_UPR_high	SRP14
GGCT	5.51e-51	-0.346368	0.69	0.498	1.38e-46	Luminal_UPR_high	GGCT
SRI	2.73e-68	-0.347069	0.539	0.369	6.84e-64	Luminal_UPR_high	SRI
PARL	9.87e-45	-0.347464	0.286	0.193	2.47e-40	Luminal_UPR_high	PARL
RPL35A	4.58e-225	-0.347748	0.996	0.978	1.15e-220	Luminal_UPR_high	RPL35A
VGLL4	3e-22	-0.34781	0.318	0.239	7.52e-18	Luminal_UPR_high	VGLL4
TRAPPC4	3.76e-72	-0.347879	0.355	0.229	9.41e-68	Luminal_UPR_high	TRAPPC4
PFDN1	9.22e-45	-0.348283	0.426	0.303	2.31e-40	Luminal_UPR_high	PFDN1
BLOC1S2	3.28e-58	-0.348587	0.326	0.212	8.21e-54	Luminal_UPR_high	BLOC1S2
SCAND1	8.32e-11	-0.348677	0.797	0.608	2.08e-06	Luminal_UPR_high	SCAND1
SHROOM1	1.48e-17	-0.348876	0.345	0.267	3.7e-13	Luminal_UPR_high	SHROOM1
CD63	3.45e-07	-0.349368	0.912	0.709	0.00865069	Luminal_UPR_high	CD63
PSMD4	7.72e-52	-0.349527	0.52	0.37	1.93e-47	Luminal_UPR_high	PSMD4
PSMC2	4.76e-65	-0.349753	0.333	0.216	1.19e-60	Luminal_UPR_high	PSMC2
COMTD1	7.72e-20	-0.350683	0.274	0.207	1.93e-15	Luminal_UPR_high	COMTD1
MRPL9	9.38e-34	-0.350755	0.342	0.247	2.35e-29	Luminal_UPR_high	MRPL9
MMAB	3.53e-31	-0.350885	0.54	0.397	8.84e-27	Luminal_UPR_high	MMAB
NTMT1	1.49e-27	-0.350911	0.306	0.224	3.73e-23	Luminal_UPR_high	NTMT1
LAMTOR5	1.8e-19	-0.351263	0.807	0.621	4.52e-15	Luminal_UPR_high	LAMTOR5
KRT10	3.31e-16	-0.351771	0.757	0.568	8.28e-12	Luminal_UPR_high	KRT10
COX7B	3.8e-12	-0.35208	0.789	0.618	9.51e-08	Luminal_UPR_high	COX7B
DNPEP	6.03e-40	-0.352806	0.343	0.241	1.51e-35	Luminal_UPR_high	DNPEP
NUDC	3.77e-66	-0.353013	0.602	0.421	9.45e-62	Luminal_UPR_high	NUDC
GLUL	1.15e-103	-0.353057	0.661	0.438	2.89e-99	Luminal_UPR_high	GLUL
CCT6A	1.09e-60	-0.353347	0.548	0.383	2.73e-56	Luminal_UPR_high	CCT6A
DDX24	8.22e-51	-0.353573	0.545	0.385	2.06e-46	Luminal_UPR_high	DDX24
HNRNPM	1.14e-53	-0.353901	0.575	0.406	2.86e-49	Luminal_UPR_high	HNRNPM
SWI5	2.31e-51	-0.353935	0.525	0.372	5.8e-47	Luminal_UPR_high	SWI5
VPS29	1.08e-54	-0.354572	0.54	0.382	2.71e-50	Luminal_UPR_high	VPS29
MRPS33	4.89e-23	-0.354764	0.658	0.512	1.22e-18	Luminal_UPR_high	MRPS33
VBP1	3.66e-45	-0.354879	0.356	0.247	9.17e-41	Luminal_UPR_high	VBP1
SDHD	3.56e-32	-0.355158	0.303	0.219	8.92e-28	Luminal_UPR_high	SDHD
DNAJC8	7.37e-72	-0.356544	0.475	0.317	1.85e-67	Luminal_UPR_high	DNAJC8
RPL39	1.31e-192	-0.356651	0.996	0.982	3.28e-188	Luminal_UPR_high	RPL39
CCDC28A	8.28e-18	-0.356773	0.308	0.242	2.07e-13	Luminal_UPR_high	CCDC28A
RPL22L1	5.97e-11	-0.357851	0.808	0.629	1.5e-06	Luminal_UPR_high	RPL22L1
HEBP1	1.38e-39	-0.358228	0.335	0.234	3.45e-35	Luminal_UPR_high	HEBP1
LYRM5	1.26e-44	-0.358649	0.375	0.263	3.16e-40	Luminal_UPR_high	LYRM5
BRMS1	5.54e-23	-0.359258	0.259	0.191	1.39e-18	Luminal_UPR_high	BRMS1
VPS25	1.04e-24	-0.359604	0.359	0.27	2.59e-20	Luminal_UPR_high	VPS25
ANXA4	9.22e-36	-0.360335	0.316	0.225	2.31e-31	Luminal_UPR_high	ANXA4
KAZALD1	2.78e-05	-0.3606	0.252	0.216	0.696297	Luminal_UPR_high	KAZALD1
COA6	8.27e-39	-0.361653	0.369	0.263	2.07e-34	Luminal_UPR_high	COA6
HLA-C	1.96e-17	-0.361833	0.644	0.494	4.91e-13	Luminal_UPR_high	HLA-C
TTC1	5.05e-33	-0.362503	0.353	0.257	1.27e-28	Luminal_UPR_high	TTC1
BDP1	6.75e-41	-0.362644	0.375	0.26	1.69e-36	Luminal_UPR_high	BDP1
DYNLT1	2.7e-34	-0.362771	0.731	0.542	6.76e-30	Luminal_UPR_high	DYNLT1
COMMD3	2.37e-38	-0.362786	0.494	0.361	5.94e-34	Luminal_UPR_high	COMMD3
ADRM1	2.34e-73	-0.362842	0.434	0.287	5.87e-69	Luminal_UPR_high	ADRM1
PHB	3.68e-46	-0.364116	0.596	0.431	9.22e-42	Luminal_UPR_high	PHB
MED28	5.03e-46	-0.365167	0.358	0.248	1.26e-41	Luminal_UPR_high	MED28
COX5B	4.04e-07	-0.366559	0.903	0.739	0.0101092	Luminal_UPR_high	COX5B
SYF2	1.86e-56	-0.366643	0.592	0.419	4.65e-52	Luminal_UPR_high	SYF2
FNTA	4.07e-36	-0.36787	0.347	0.251	1.02e-31	Luminal_UPR_high	FNTA
MORN2	3.72e-34	-0.368225	0.337	0.243	9.32e-30	Luminal_UPR_high	MORN2
WHSC1L1	3.04e-17	-0.369249	0.368	0.288	7.6e-13	Luminal_UPR_high	WHSC1L1
DBI	9.28e-12	-0.369274	0.946	0.826	2.32e-07	Luminal_UPR_high	DBI
EIF4E2	1.02e-35	-0.369446	0.377	0.271	2.56e-31	Luminal_UPR_high	EIF4E2
MRPL51	1.02e-14	-0.369899	0.788	0.601	2.56e-10	Luminal_UPR_high	MRPL51
LSM3	2.44e-49	-0.370755	0.671	0.493	6.11e-45	Luminal_UPR_high	LSM3
UBE2A	3.15e-40	-0.371693	0.34	0.239	7.89e-36	Luminal_UPR_high	UBE2A
TIPRL	1.06e-33	-0.372284	0.262	0.183	2.67e-29	Luminal_UPR_high	TIPRL
HNRNPH3	2.13e-49	-0.372677	0.49	0.346	5.33e-45	Luminal_UPR_high	HNRNPH3
PSMB1	5.36e-28	-0.375052	0.727	0.554	1.34e-23	Luminal_UPR_high	PSMB1
RHOC	7.86e-61	-0.375894	0.708	0.505	1.97e-56	Luminal_UPR_high	RHOC
BIK	8.06e-43	-0.376316	0.493	0.353	2.02e-38	Luminal_UPR_high	BIK
PSMA5	2.72e-49	-0.376759	0.502	0.358	6.82e-45	Luminal_UPR_high	PSMA5
RTFDC1	2.12e-41	-0.376822	0.389	0.278	5.32e-37	Luminal_UPR_high	RTFDC1
NDUFS5	3.79e-06	-0.377684	0.851	0.665	0.0948743	Luminal_UPR_high	NDUFS5
NDUFA12	7.13e-49	-0.378552	0.527	0.376	1.79e-44	Luminal_UPR_high	NDUFA12
ABI1	8.82e-20	-0.378558	0.261	0.197	2.21e-15	Luminal_UPR_high	ABI1
C12orf45	4.51e-44	-0.379067	0.279	0.187	1.13e-39	Luminal_UPR_high	C12orf45
MYH9	4.84e-17	-0.382064	0.412	0.319	1.21e-12	Luminal_UPR_high	MYH9
PRAC1	0.00205504	-0.382488	0.409	0.398	1	Luminal_UPR_high	PRAC1
PSMD3	4e-33	-0.382888	0.349	0.253	1e-28	Luminal_UPR_high	PSMD3
RPL35	2.12e-210	-0.384073	0.99	0.956	5.31e-206	Luminal_UPR_high	RPL35
GPN3	3.76e-44	-0.384522	0.265	0.175	9.43e-40	Luminal_UPR_high	GPN3
CREB3L2	1.54e-16	-0.385012	0.34	0.261	3.85e-12	Luminal_UPR_high	CREB3L2
PIN4	9.53e-58	-0.385798	0.494	0.347	2.39e-53	Luminal_UPR_high	PIN4
HAT1	4.96e-27	-0.385963	0.282	0.207	1.24e-22	Luminal_UPR_high	HAT1
EIF5B	7.19e-11	-0.386107	0.716	0.554	1.8e-06	Luminal_UPR_high	EIF5B
TAX1BP1	4.28e-29	-0.387144	0.697	0.51	1.07e-24	Luminal_UPR_high	TAX1BP1
GABARAP	1.17e-27	-0.387224	0.558	0.424	2.94e-23	Luminal_UPR_high	GABARAP
CCDC64B	1.02e-10	-0.387844	0.275	0.221	2.56e-06	Luminal_UPR_high	CCDC64B
RNF7	2.82e-32	-0.388493	0.67	0.497	7.06e-28	Luminal_UPR_high	RNF7
AK6	3.2e-76	-0.389302	0.346	0.218	8.02e-72	Luminal_UPR_high	AK6
BLOC1S1	3.22e-14	-0.390333	0.702	0.53	8.05e-10	Luminal_UPR_high	BLOC1S1
PITPNA-AS1	1.31e-26	-0.390392	0.307	0.226	3.29e-22	Luminal_UPR_high	PITPNA-AS1
FAM96B	1.12e-33	-0.390671	0.624	0.466	2.81e-29	Luminal_UPR_high	FAM96B
DDX27	6.24e-30	-0.390874	0.287	0.207	1.56e-25	Luminal_UPR_high	DDX27
MRPS25	8.01e-33	-0.391813	0.306	0.219	2.01e-28	Luminal_UPR_high	MRPS25
FRG1	6.49e-28	-0.393045	0.267	0.194	1.63e-23	Luminal_UPR_high	FRG1
NAA20	2.64e-55	-0.393829	0.451	0.314	6.6e-51	Luminal_UPR_high	NAA20
CAB39L	3.89e-23	-0.394677	0.363	0.273	9.75e-19	Luminal_UPR_high	CAB39L
PCNA	3.09e-37	-0.395746	0.26	0.178	7.74e-33	Luminal_UPR_high	PCNA
PSME1	5.2e-47	-0.395749	0.662	0.478	1.3e-42	Luminal_UPR_high	PSME1
PDCD10	2.47e-33	-0.396132	0.354	0.257	6.18e-29	Luminal_UPR_high	PDCD10
POP5	5.12e-19	-0.396651	0.273	0.209	1.28e-14	Luminal_UPR_high	POP5
VPS26B	4.53e-55	-0.398029	0.388	0.257	1.14e-50	Luminal_UPR_high	VPS26B
RBBP7	7.48e-28	-0.398205	0.387	0.286	1.87e-23	Luminal_UPR_high	RBBP7
SUB1	1.92e-07	-0.39843	0.823	0.645	0.00481404	Luminal_UPR_high	SUB1
ZBTB8OS	6.73e-58	-0.398437	0.268	0.168	1.69e-53	Luminal_UPR_high	ZBTB8OS
EIF4EBP2	2.78e-14	-0.400489	0.312	0.244	6.95e-10	Luminal_UPR_high	EIF4EBP2
FAM192A	6.89e-34	-0.401141	0.252	0.175	1.73e-29	Luminal_UPR_high	FAM192A
C9orf152	1.21e-13	-0.401807	0.414	0.326	3.02e-09	Luminal_UPR_high	C9orf152
XRCC5	7.57e-39	-0.402669	0.557	0.404	1.9e-34	Luminal_UPR_high	XRCC5
SLIRP	2.13e-22	-0.403557	0.751	0.576	5.34e-18	Luminal_UPR_high	SLIRP
RPL14	2.7e-223	-0.404121	0.987	0.954	6.77e-219	Luminal_UPR_high	RPL14
CTDSP2	2.07e-13	-0.404779	0.304	0.24	5.18e-09	Luminal_UPR_high	CTDSP2
PSMB7	1.68e-31	-0.404807	0.681	0.509	4.21e-27	Luminal_UPR_high	PSMB7
MRPS6	6.22e-183	-0.405418	0.456	0.246	1.56e-178	Luminal_UPR_high	MRPS6
TUBA1C	3.48e-63	-0.405944	0.49	0.335	8.7e-59	Luminal_UPR_high	TUBA1C
AZGP1	1.97e-13	-0.406786	0.907	0.741	4.93e-09	Luminal_UPR_high	AZGP1
TXNDC17	2.74e-19	-0.407166	0.696	0.539	6.86e-15	Luminal_UPR_high	TXNDC17
CD2BP2	8.1e-30	-0.407202	0.327	0.239	2.03e-25	Luminal_UPR_high	CD2BP2
YBEY	9.31e-29	-0.408475	0.379	0.285	2.33e-24	Luminal_UPR_high	YBEY
CRLS1	1.96e-39	-0.408568	0.509	0.361	4.9e-35	Luminal_UPR_high	CRLS1
RASD1	1.43e-21	-0.408823	0.387	0.299	3.57e-17	Luminal_UPR_high	RASD1
RFK	2.57e-21	-0.408956	0.278	0.21	6.44e-17	Luminal_UPR_high	RFK
CHURC1	1.52e-22	-0.409024	0.561	0.424	3.8e-18	Luminal_UPR_high	CHURC1
CD44	9.45e-56	-0.409349	0.283	0.177	2.37e-51	Luminal_UPR_high	CD44
NPC2	3.9e-84	-0.410532	0.713	0.498	9.78e-80	Luminal_UPR_high	NPC2
CFAP36	7.95e-33	-0.411558	0.424	0.311	1.99e-28	Luminal_UPR_high	CFAP36
MRPL33	1.04e-09	-0.412293	0.779	0.587	2.6e-05	Luminal_UPR_high	MRPL33
SSB	2.23e-43	-0.412515	0.53	0.384	5.59e-39	Luminal_UPR_high	SSB
DUSP16	4.4e-12	-0.41322	0.299	0.237	1.1e-07	Luminal_UPR_high	DUSP16
FUCA2	1.54e-10	-0.413578	0.26	0.21	3.86e-06	Luminal_UPR_high	FUCA2
PSMA3	6.9e-42	-0.41387	0.491	0.353	1.73e-37	Luminal_UPR_high	PSMA3
HSBP1	3.57e-10	-0.413882	0.782	0.603	8.95e-06	Luminal_UPR_high	HSBP1
SNRPF	3.86e-12	-0.414743	0.704	0.542	9.66e-08	Luminal_UPR_high	SNRPF
TAF9	1.72e-36	-0.414852	0.359	0.258	4.3e-32	Luminal_UPR_high	TAF9
PDCD6	7.85e-78	-0.414974	0.617	0.425	1.97e-73	Luminal_UPR_high	PDCD6
POLR2G	4.31e-53	-0.415387	0.461	0.324	1.08e-48	Luminal_UPR_high	POLR2G
CSRP1	3.02e-19	-0.416257	0.268	0.205	7.56e-15	Luminal_UPR_high	CSRP1
NOL7	3.92e-36	-0.42281	0.457	0.332	9.82e-32	Luminal_UPR_high	NOL7
BLVRA	2.71e-37	-0.423216	0.288	0.2	6.78e-33	Luminal_UPR_high	BLVRA
HSD17B10	4.18e-36	-0.423353	0.495	0.366	1.05e-31	Luminal_UPR_high	HSD17B10
PBX1	7.6e-06	-0.423373	0.381	0.318	0.190442	Luminal_UPR_high	PBX1
DYNLL1	0.00955122	-0.424502	0.855	0.676	1	Luminal_UPR_high	DYNLL1
NDUFA5	1.18e-39	-0.427413	0.548	0.408	2.96e-35	Luminal_UPR_high	NDUFA5
RPL17	2.13e-22	-0.429891	0.834	0.773	5.35e-18	Luminal_UPR_high	RPL17
PSMG2	1.38e-48	-0.431044	0.366	0.251	3.45e-44	Luminal_UPR_high	PSMG2
MED4	8.16e-33	-0.432329	0.265	0.186	2.04e-28	Luminal_UPR_high	MED4
CTSB	9.58e-21	-0.433495	0.337	0.255	2.4e-16	Luminal_UPR_high	CTSB
PBDC1	2.2e-19	-0.433655	0.251	0.189	5.51e-15	Luminal_UPR_high	PBDC1
CHMP1B	1.6e-44	-0.433981	0.404	0.283	4e-40	Luminal_UPR_high	CHMP1B
TIMM9	3.09e-40	-0.436567	0.404	0.29	7.74e-36	Luminal_UPR_high	TIMM9
MRPL3	6.18e-56	-0.437096	0.431	0.298	1.55e-51	Luminal_UPR_high	MRPL3
NKAP	6.12e-21	-0.437127	0.278	0.211	1.53e-16	Luminal_UPR_high	NKAP
IDH2	1.88e-14	-0.437191	0.589	0.446	4.72e-10	Luminal_UPR_high	IDH2
DPM1	1.01e-31	-0.437271	0.313	0.227	2.53e-27	Luminal_UPR_high	DPM1
DPCD	3.17e-25	-0.43806	0.315	0.236	7.93e-21	Luminal_UPR_high	DPCD
BCAT2	3.58e-12	-0.44216	0.291	0.234	8.95e-08	Luminal_UPR_high	BCAT2
RPS25	0	-0.442175	0.996	0.978	0	Luminal_UPR_high	RPS25
PFDN4	7.08e-39	-0.445225	0.386	0.277	1.77e-34	Luminal_UPR_high	PFDN4
DPY30	1.09e-19	-0.446453	0.623	0.477	2.74e-15	Luminal_UPR_high	DPY30
PSMC5	3.34e-52	-0.446518	0.54	0.383	8.37e-48	Luminal_UPR_high	PSMC5
EEF1E1	2.53e-40	-0.446778	0.384	0.272	6.35e-36	Luminal_UPR_high	EEF1E1
FUBP1	3.38e-20	-0.447033	0.274	0.207	8.45e-16	Luminal_UPR_high	FUBP1
DDX1	1.21e-31	-0.448574	0.369	0.27	3.02e-27	Luminal_UPR_high	DDX1
SNW1	1.05e-32	-0.450614	0.318	0.229	2.64e-28	Luminal_UPR_high	SNW1
EEF1B2	1.13e-25	-0.451086	0.885	0.741	2.84e-21	Luminal_UPR_high	EEF1B2
ASNSD1	1.8e-21	-0.451334	0.253	0.189	4.52e-17	Luminal_UPR_high	ASNSD1
RPL13	0	-0.451581	0.999	0.997	0	Luminal_UPR_high	RPL13
PFDN6	3.14e-26	-0.451768	0.424	0.319	7.87e-22	Luminal_UPR_high	PFDN6
VPS36	1.17e-12	-0.452048	0.33	0.263	2.94e-08	Luminal_UPR_high	VPS36
ILF2	2.44e-45	-0.452837	0.493	0.351	6.11e-41	Luminal_UPR_high	ILF2
TOMM5	6.39e-23	-0.453468	0.353	0.265	1.6e-18	Luminal_UPR_high	TOMM5
DCUN1D5	1.57e-24	-0.454004	0.263	0.193	3.94e-20	Luminal_UPR_high	DCUN1D5
RRAGA	3e-38	-0.455399	0.355	0.251	7.53e-34	Luminal_UPR_high	RRAGA
TSPAN6	6.03e-32	-0.457118	0.346	0.251	1.51e-27	Luminal_UPR_high	TSPAN6
MRPL32	1.18e-31	-0.457665	0.45	0.333	2.95e-27	Luminal_UPR_high	MRPL32
PSMB2	8.51e-38	-0.458091	0.493	0.358	2.13e-33	Luminal_UPR_high	PSMB2
EMP2	3.57e-05	-0.459173	0.432	0.355	0.894723	Luminal_UPR_high	EMP2
HSD17B6	0.00115734	-0.459739	0.534	0.485	1	Luminal_UPR_high	HSD17B6
PFDN2	3.13e-50	-0.460425	0.556	0.399	7.84e-46	Luminal_UPR_high	PFDN2
MRPL50	1.9e-25	-0.460483	0.327	0.243	4.75e-21	Luminal_UPR_high	MRPL50
BAG1	3.06e-27	-0.46052	0.592	0.437	7.66e-23	Luminal_UPR_high	BAG1
PSMA2	4.41e-28	-0.461378	0.662	0.498	1.1e-23	Luminal_UPR_high	PSMA2
KLHDC3	4.78e-18	-0.462455	0.349	0.27	1.2e-13	Luminal_UPR_high	KLHDC3
RBM18	7.59e-09	-0.462868	0.281	0.228	0.000190128	Luminal_UPR_high	RBM18
APRT	4.86e-10	-0.463771	0.779	0.621	1.22e-05	Luminal_UPR_high	APRT
ZNRD1	7.21e-31	-0.464571	0.276	0.195	1.81e-26	Luminal_UPR_high	ZNRD1
MDH1	2.77e-39	-0.465742	0.439	0.317	6.93e-35	Luminal_UPR_high	MDH1
NDUFB3	4.36e-19	-0.467055	0.63	0.483	1.09e-14	Luminal_UPR_high	NDUFB3
ACAT1	2.31e-37	-0.467421	0.314	0.22	5.8e-33	Luminal_UPR_high	ACAT1
BNIP3L	3.93e-09	-0.467874	0.338	0.275	9.84e-05	Luminal_UPR_high	BNIP3L
PRDX1	7.82e-05	-0.467976	0.822	0.67	1	Luminal_UPR_high	PRDX1
ANP32B	1.56e-54	-0.470416	0.655	0.461	3.91e-50	Luminal_UPR_high	ANP32B
BCAS2	9.6e-42	-0.471136	0.297	0.203	2.4e-37	Luminal_UPR_high	BCAS2
ATP5H	4.59e-10	-0.471294	0.72	0.562	1.15e-05	Luminal_UPR_high	ATP5H
NUDT5	5.48e-19	-0.471314	0.262	0.199	1.37e-14	Luminal_UPR_high	NUDT5
RPL26	0	-0.472136	0.999	0.991	0	Luminal_UPR_high	RPL26
MPLKIP	1.48e-11	-0.4725	0.367	0.295	3.71e-07	Luminal_UPR_high	MPLKIP
ATP1B3	5.87e-48	-0.473022	0.411	0.291	1.47e-43	Luminal_UPR_high	ATP1B3
UQCRQ	7.87e-78	-0.474216	0.952	0.813	1.97e-73	Luminal_UPR_high	UQCRQ
PKM	8.37e-48	-0.477555	0.651	0.471	2.1e-43	Luminal_UPR_high	PKM
C8orf59	1.97e-17	-0.478318	0.542	0.423	4.93e-13	Luminal_UPR_high	C8orf59
OCIAD2	1.02e-11	-0.479346	0.63	0.469	2.54e-07	Luminal_UPR_high	OCIAD2
HMGB1	2.25e-05	-0.482438	0.899	0.729	0.563366	Luminal_UPR_high	HMGB1
C11orf58	3.85e-19	-0.482625	0.747	0.548	9.63e-15	Luminal_UPR_high	C11orf58
CRIPT	2.35e-17	-0.484387	0.306	0.236	5.9e-13	Luminal_UPR_high	CRIPT
COMMD4	2.93e-07	-0.484435	0.275	0.228	0.00733748	Luminal_UPR_high	COMMD4
CDC5L	2.93e-11	-0.485351	0.278	0.221	7.34e-07	Luminal_UPR_high	CDC5L
MRPS36	8.2e-42	-0.485834	0.435	0.311	2.05e-37	Luminal_UPR_high	MRPS36
MAP7	7.17e-10	-0.487532	0.408	0.324	1.79e-05	Luminal_UPR_high	MAP7
KIF9	4.03e-21	-0.488923	0.307	0.234	1.01e-16	Luminal_UPR_high	KIF9
SOD2	1.92e-160	-0.491652	0.541	0.33	4.81e-156	Luminal_UPR_high	SOD2
YEATS4	1.1e-10	-0.492904	0.296	0.238	2.74e-06	Luminal_UPR_high	YEATS4
POMP	2.28e-21	-0.494158	0.734	0.557	5.7e-17	Luminal_UPR_high	POMP
CD47	2.1e-05	-0.494256	0.494	0.405	0.526765	Luminal_UPR_high	CD47
RPS27A	0	-0.494495	0.997	0.992	0	Luminal_UPR_high	RPS27A
PSMB6	2.21e-20	-0.496555	0.57	0.437	5.54e-16	Luminal_UPR_high	PSMB6
ATP5L	2.5e-33	-0.496603	0.9	0.754	6.26e-29	Luminal_UPR_high	ATP5L
DEK	2.28e-09	-0.496993	0.553	0.431	5.7e-05	Luminal_UPR_high	DEK
RBM8A	3.22e-39	-0.497539	0.607	0.444	8.08e-35	Luminal_UPR_high	RBM8A
ATG101	8.32e-19	-0.499269	0.388	0.298	2.08e-14	Luminal_UPR_high	ATG101
ATG3	7.9e-20	-0.499576	0.254	0.191	1.98e-15	Luminal_UPR_high	ATG3
RPL21	1.84e-284	-0.500697	0.995	0.976	4.62e-280	Luminal_UPR_high	RPL21
VAMP8	8.92e-07	-0.501721	0.672	0.524	0.0223374	Luminal_UPR_high	VAMP8
HSPB11	1.3e-34	-0.502104	0.382	0.276	3.25e-30	Luminal_UPR_high	HSPB11
U2SURP	3.79e-19	-0.502259	0.459	0.357	9.5e-15	Luminal_UPR_high	U2SURP
CCDC59	4.05e-21	-0.503498	0.359	0.272	1.01e-16	Luminal_UPR_high	CCDC59
CMSS1	9.74e-57	-0.506842	0.307	0.2	2.44e-52	Luminal_UPR_high	CMSS1
GLRX3	2.29e-34	-0.507794	0.331	0.237	5.73e-30	Luminal_UPR_high	GLRX3
TRAPPC2L	7.29e-14	-0.51038	0.403	0.321	1.83e-09	Luminal_UPR_high	TRAPPC2L
STARD10	6.78e-11	-0.512739	0.562	0.427	1.7e-06	Luminal_UPR_high	STARD10
MRPL12	2.96e-06	-0.512911	0.625	0.489	0.0740982	Luminal_UPR_high	MRPL12
SLC7A8	0.000751662	-0.514636	0.305	0.263	1	Luminal_UPR_high	SLC7A8
SMIM19	1.15e-11	-0.515419	0.385	0.309	2.88e-07	Luminal_UPR_high	SMIM19
ARRDC1	7.63e-08	-0.516735	0.366	0.299	0.00191011	Luminal_UPR_high	ARRDC1
CCT5	2.93e-35	-0.517328	0.412	0.3	7.34e-31	Luminal_UPR_high	CCT5
PEA15	1.07e-15	-0.519959	0.318	0.246	2.68e-11	Luminal_UPR_high	PEA15
UGP2	9.96e-18	-0.520333	0.375	0.29	2.49e-13	Luminal_UPR_high	UGP2
COPS3	1.2e-37	-0.520806	0.256	0.175	2.99e-33	Luminal_UPR_high	COPS3
SELENBP1	4.51e-13	-0.522014	0.27	0.21	1.13e-08	Luminal_UPR_high	SELENBP1
TXN	1.15e-21	-0.522058	0.893	0.754	2.88e-17	Luminal_UPR_high	TXN
SERPINB6	3.51e-08	-0.52416	0.66	0.502	0.000880124	Luminal_UPR_high	SERPINB6
PFN1	1.33e-22	-0.525125	0.882	0.726	3.33e-18	Luminal_UPR_high	PFN1
SNRPB	6.2e-14	-0.526723	0.655	0.499	1.55e-09	Luminal_UPR_high	SNRPB
CMC1	2.39e-19	-0.527203	0.352	0.273	5.98e-15	Luminal_UPR_high	CMC1
RP11-295G20.2	1.35e-10	-0.527562	0.265	0.213	3.38e-06	Luminal_UPR_high	RP11-295G20.2
TBRG1	5.11e-20	-0.527981	0.439	0.327	1.28e-15	Luminal_UPR_high	TBRG1
C1QBP	7.05e-18	-0.528053	0.625	0.483	1.77e-13	Luminal_UPR_high	C1QBP
ELF3	5.36e-21	-0.5295	0.713	0.523	1.34e-16	Luminal_UPR_high	ELF3
SMC3	5.62e-15	-0.530416	0.261	0.203	1.41e-10	Luminal_UPR_high	SMC3
MRPL47	2.67e-56	-0.530775	0.306	0.197	6.69e-52	Luminal_UPR_high	MRPL47
SPATS2L	1.59e-28	-0.535431	0.401	0.295	3.98e-24	Luminal_UPR_high	SPATS2L
THOC7	3.1e-35	-0.536648	0.422	0.308	7.75e-31	Luminal_UPR_high	THOC7
PSMC1	9.16e-40	-0.539028	0.395	0.281	2.29e-35	Luminal_UPR_high	PSMC1
TRIAP1	1.05e-15	-0.54014	0.274	0.213	2.64e-11	Luminal_UPR_high	TRIAP1
MIPEP	0.00150187	-0.540332	0.532	0.491	1	Luminal_UPR_high	MIPEP
EIF2S1	1.08e-28	-0.541938	0.309	0.226	2.69e-24	Luminal_UPR_high	EIF2S1
TRAPPC1	5e-05	-0.542589	0.531	0.435	1	Luminal_UPR_high	TRAPPC1
TSG101	6.67e-34	-0.544153	0.36	0.259	1.67e-29	Luminal_UPR_high	TSG101
DUS1L	5.61e-07	-0.544359	0.508	0.395	0.0140475	Luminal_UPR_high	DUS1L
SF3B6	2.54e-11	-0.545371	0.664	0.515	6.35e-07	Luminal_UPR_high	SF3B6
SNRPG	4.23e-07	-0.546314	0.72	0.558	0.010587	Luminal_UPR_high	SNRPG
WDR34	1.2e-14	-0.548296	0.25	0.194	3.01e-10	Luminal_UPR_high	WDR34
MRPL27	4.97e-24	-0.548357	0.468	0.356	1.24e-19	Luminal_UPR_high	MRPL27
PSMB3	6.34e-15	-0.54966	0.61	0.473	1.59e-10	Luminal_UPR_high	PSMB3
RPL26L1	1.23e-34	-0.550849	0.376	0.271	3.09e-30	Luminal_UPR_high	RPL26L1
SNRPD1	1.69e-25	-0.551543	0.614	0.459	4.23e-21	Luminal_UPR_high	SNRPD1
MRPL22	1.47e-16	-0.555063	0.349	0.272	3.68e-12	Luminal_UPR_high	MRPL22
PSMC3	1.74e-33	-0.557031	0.397	0.288	4.36e-29	Luminal_UPR_high	PSMC3
RPS27L	8.56e-09	-0.557722	0.845	0.694	0.00021448	Luminal_UPR_high	RPS27L
MRPS18C	4.82e-28	-0.562092	0.322	0.235	1.21e-23	Luminal_UPR_high	MRPS18C
CKS2	6.62e-34	-0.562199	0.427	0.312	1.66e-29	Luminal_UPR_high	CKS2
METTL5	1.36e-16	-0.564629	0.397	0.31	3.4e-12	Luminal_UPR_high	METTL5
EMG1	8.59e-24	-0.566417	0.312	0.231	2.15e-19	Luminal_UPR_high	EMG1
KLK4	3.75e-05	-0.573463	0.847	0.688	0.939786	Luminal_UPR_high	KLK4
MYL6	1.32e-61	-0.576712	0.949	0.82	3.3e-57	Luminal_UPR_high	MYL6
RPS24	0	-0.590431	0.995	0.978	0	Luminal_UPR_high	RPS24
LRRC75A	3.84e-19	-0.595748	0.42	0.319	9.62e-15	Luminal_UPR_high	LRRC75A
TPD52L1	3.65e-10	-0.596148	0.353	0.286	9.15e-06	Luminal_UPR_high	TPD52L1
ZMAT2	1.57e-16	-0.596699	0.4	0.309	3.92e-12	Luminal_UPR_high	ZMAT2
TGIF1	7.55e-12	-0.600971	0.431	0.335	1.89e-07	Luminal_UPR_high	TGIF1
CMAS	2.72e-14	-0.604372	0.364	0.282	6.82e-10	Luminal_UPR_high	CMAS
SDHA	6.6e-39	-0.609836	0.265	0.181	1.65e-34	Luminal_UPR_high	SDHA
MT1X	2.82e-18	-0.614848	0.693	0.541	7.07e-14	Luminal_UPR_high	MT1X
PSME2	6.57e-17	-0.617621	0.52	0.397	1.65e-12	Luminal_UPR_high	PSME2
MAGOH	1.61e-23	-0.62238	0.278	0.206	4.02e-19	Luminal_UPR_high	MAGOH
SNRPB2	3.6e-18	-0.626203	0.493	0.378	9.01e-14	Luminal_UPR_high	SNRPB2
GABARAPL1	6.86e-10	-0.626606	0.329	0.26	1.72e-05	Luminal_UPR_high	GABARAPL1
ATP6V0E2	9.45e-15	-0.631899	0.534	0.404	2.37e-10	Luminal_UPR_high	ATP6V0E2
MRPL17	1.1e-07	-0.63598	0.445	0.355	0.0027454	Luminal_UPR_high	MRPL17
MLLT3	0.00319307	-0.641538	0.268	0.232	1	Luminal_UPR_high	MLLT3
SOX9	0.0028781	-0.64281	0.318	0.272	1	Luminal_UPR_high	SOX9
TBX3	1.2e-09	-0.651257	0.679	0.496	3e-05	Luminal_UPR_high	TBX3
POLE4	5.7e-07	-0.652736	0.402	0.323	0.0142748	Luminal_UPR_high	POLE4
SNRPC	2.66e-13	-0.652839	0.434	0.342	6.66e-09	Luminal_UPR_high	SNRPC
DCXR	2.32e-33	-0.654088	0.932	0.781	5.82e-29	Luminal_UPR_high	DCXR
POLR1D	0.000145075	-0.654314	0.745	0.56	1	Luminal_UPR_high	POLR1D
IGSF8	1.46e-10	-0.654326	0.304	0.237	3.64e-06	Luminal_UPR_high	IGSF8
SEL1L	0.00060339	-0.658461	0.615	0.467	1	Luminal_UPR_high	SEL1L
ARPC5	2.34e-07	-0.666437	0.434	0.353	0.00585316	Luminal_UPR_high	ARPC5
VDAC3	4.22e-15	-0.668455	0.292	0.228	1.06e-10	Luminal_UPR_high	VDAC3
MYL12A	0.000867061	-0.670824	0.725	0.566	1	Luminal_UPR_high	MYL12A
2025-09-07	8.01e-26	-0.680128	0.403	0.3	2.01e-21	Luminal_UPR_high	2025-09-07
TMSB10	8.18e-78	-0.686987	0.951	0.828	2.05e-73	Luminal_UPR_high	TMSB10
CLIC1	1.36e-11	-0.690375	0.839	0.664	3.4e-07	Luminal_UPR_high	CLIC1
SSBP1	0.000995654	-0.693677	0.579	0.474	1	Luminal_UPR_high	SSBP1
COX20	1.76e-07	-0.697764	0.545	0.425	0.00441513	Luminal_UPR_high	COX20
SH3BGRL	5.89e-06	-0.698605	0.354	0.36	0.147627	Luminal_UPR_high	SH3BGRL
CDC73	0.00404944	-0.700215	0.297	0.254	1	Luminal_UPR_high	CDC73
TNFSF10	3.3e-06	-0.702277	0.735	0.544	0.0826842	Luminal_UPR_high	TNFSF10
SBDS	2.97e-45	-0.706062	0.514	0.368	7.43e-41	Luminal_UPR_high	SBDS
ILK	0.00448164	-0.717043	0.331	0.28	1	Luminal_UPR_high	ILK
SH3BGRL3	2.28e-58	-0.719967	0.644	0.459	5.7e-54	Luminal_UPR_high	SH3BGRL3
SLC3A2	7.1e-07	-0.723308	0.473	0.372	0.0177891	Luminal_UPR_high	SLC3A2
SEMA3C	3.4e-08	-0.725315	0.448	0.413	0.000852027	Luminal_UPR_high	SEMA3C
RPA3	2.28e-10	-0.725863	0.332	0.264	5.72e-06	Luminal_UPR_high	RPA3
TPRKB	3.61e-06	-0.726564	0.355	0.294	0.0903842	Luminal_UPR_high	TPRKB
CYSTM1	4.33e-05	-0.737475	0.347	0.291	1	Luminal_UPR_high	CYSTM1
ARL3	0.000172259	-0.738224	0.33	0.278	1	Luminal_UPR_high	ARL3
DTD1	2.94e-12	-0.740522	0.313	0.245	7.37e-08	Luminal_UPR_high	DTD1
IK	3.37e-05	-0.748224	0.314	0.265	0.845005	Luminal_UPR_high	IK
TSPAN8	5.79e-38	-0.749871	0.43	0.464	1.45e-33	Luminal_UPR_high	TSPAN8
DDAH2	0.000294253	-0.753319	0.448	0.363	1	Luminal_UPR_high	DDAH2
FARP1	7.12e-07	-0.754485	0.333	0.328	0.0178236	Luminal_UPR_high	FARP1
ABHD2	1.3e-12	-0.756968	0.694	0.571	3.25e-08	Luminal_UPR_high	ABHD2
B2M	5.63e-67	-0.763996	0.946	0.811	1.41e-62	Luminal_UPR_high	B2M
GCNT1	3.63e-23	-0.766608	0.23	0.272	9.09e-19	Luminal_UPR_high	GCNT1
LSM1	0.00129063	-0.768076	0.351	0.295	1	Luminal_UPR_high	LSM1
SLC39A10	0.00152262	-0.769354	0.312	0.263	1	Luminal_UPR_high	SLC39A10
AMACR	3.78e-22	-0.791664	0.312	0.342	9.47e-18	Luminal_UPR_high	AMACR
HIST1H4C	5.37e-52	-0.796106	0.258	0.164	1.35e-47	Luminal_UPR_high	HIST1H4C
YWHAH	3.07e-14	-0.847632	0.318	0.246	7.68e-10	Luminal_UPR_high	YWHAH
RPS4Y1	3.27e-215	-0.887155	0.581	0.662	8.2e-211	Luminal_UPR_high	RPS4Y1
TUBA1B	5.41e-34	-0.914197	0.624	0.457	1.35e-29	Luminal_UPR_high	TUBA1B
WLS	1.96e-09	-0.975967	0.246	0.258	4.9e-05	Luminal_UPR_high	WLS
EIF1AY	1.41e-10	-0.988183	0.245	0.264	3.53e-06	Luminal_UPR_high	EIF1AY
BCL2L1	0.00473918	-1.00086	0.339	0.311	1	Luminal_UPR_high	BCL2L1
CHKA	0.00252086	-1.02552	0.3	0.281	1	Luminal_UPR_high	CHKA
SIM2	1.7e-06	-1.06451	0.303	0.292	0.0424984	Luminal_UPR_high	SIM2
CARHSP1	1.37e-09	-1.06676	0.274	0.279	3.42e-05	Luminal_UPR_high	CARHSP1
ADH5	0.0013939	-1.07587	0.488	0.419	1	Luminal_UPR_high	ADH5
S100A11	9.35e-191	-1.09469	0.775	0.739	2.34e-186	Luminal_UPR_high	S100A11
MT1F	0.0030557	-1.11478	0.309	0.291	1	Luminal_UPR_high	MT1F
COBLL1	2.26e-25	-1.16093	0.47	0.436	5.65e-21	Luminal_UPR_high	COBLL1
GMDS	2.51e-15	-1.17368	0.344	0.341	6.3e-11	Luminal_UPR_high	GMDS
GSTA4	1.35e-25	-1.17951	0.235	0.272	3.38e-21	Luminal_UPR_high	GSTA4
PTP4A3	7.51e-19	-1.18045	0.238	0.267	1.88e-14	Luminal_UPR_high	PTP4A3
CD24	1.11e-122	-1.18806	0.396	0.481	2.79e-118	Luminal_UPR_high	CD24
GLRX2	6.77e-07	-1.19704	0.341	0.323	0.016956	Luminal_UPR_high	GLRX2
HMGB2	4.47e-16	-1.20024	0.295	0.225	1.12e-11	Luminal_UPR_high	HMGB2
SLC38A11	8.94e-220	-1.2298	0.131	0.302	2.24e-215	Luminal_UPR_high	SLC38A11
ABRACL	1.89e-53	-1.26467	0.252	0.319	4.74e-49	Luminal_UPR_high	ABRACL
MTMR3	6.8e-22	-1.28668	0.222	0.251	1.7e-17	Luminal_UPR_high	MTMR3
SMYD2	1.76e-53	-1.35126	0.203	0.268	4.41e-49	Luminal_UPR_high	SMYD2
C4orf48	5.97e-45	-1.35306	0.27	0.316	1.5e-40	Luminal_UPR_high	C4orf48
TTLL7	1.89e-58	-1.39721	0.183	0.253	4.74e-54	Luminal_UPR_high	TTLL7
S100A10	2.71e-43	-1.41926	0.343	0.39	6.78e-39	Luminal_UPR_high	S100A10
NCAPD3	1.06e-28	-1.45464	0.314	0.339	2.67e-24	Luminal_UPR_high	NCAPD3
PGM2L1	3.45e-59	-1.45631	0.256	0.32	8.63e-55	Luminal_UPR_high	PGM2L1
STMN1	0.00709769	-1.46215	0.335	0.278	1	Luminal_UPR_high	STMN1
LINC00668	7.27e-83	-1.49314	0.17	0.257	1.82e-78	Luminal_UPR_high	LINC00668
MT2A	4.68e-33	-1.59373	0.822	0.713	1.17e-28	Luminal_UPR_high	MT2A
MT1G	3.03e-72	-1.63694	0.308	0.379	7.58e-68	Luminal_UPR_high	MT1G
ARL4A	6.98e-67	-1.72435	0.215	0.288	1.75e-62	Luminal_UPR_high	ARL4A
HMGA1	3.88e-68	-1.79256	0.374	0.239	9.72e-64	Luminal_UPR_high	HMGA1
RNF43	4.17e-213	-1.86283	0.183	0.338	1.04e-208	Luminal_UPR_high	RNF43
PHGR1	5.05e-183	-1.87348	0.146	0.286	1.26e-178	Luminal_UPR_high	PHGR1
IFITM3	3.89e-45	-1.87859	0.299	0.342	9.74e-41	Luminal_UPR_high	IFITM3
SFTPA2	6.1e-173	-1.8949	0.167	0.306	1.53e-168	Luminal_UPR_high	SFTPA2
TM4SF1	0	-1.9243	0.309	0.494	0	Luminal_UPR_high	TM4SF1
ISG20	2e-164	-1.92685	0.159	0.291	5.02e-160	Luminal_UPR_high	ISG20
PPP1R1B	0	-1.97121	0.15	0.353	0	Luminal_UPR_high	PPP1R1B
ACAD8	8.46e-40	-2.00803	0.297	0.324	2.12e-35	Luminal_UPR_high	ACAD8
RNF157	7.17e-302	-2.08785	0.141	0.329	1.8e-297	Luminal_UPR_high	RNF157
ITPR2	6.35e-109	-2.11896	0.215	0.309	1.59e-104	Luminal_UPR_high	ITPR2
TNFRSF19	4.39e-247	-2.345	0.12	0.28	1.1e-242	Luminal_UPR_high	TNFRSF19
THYN1	2.25e-83	-2.61874	0.318	0.37	5.65e-79	Luminal_UPR_high	THYN1
C1orf64	0	-2.67943	0.108	0.295	0	Luminal_UPR_high	C1orf64
CST1	0	-5.11498	0.093	0.358	0	Luminal_UPR_high	CST1

## Sheet: Table S3
Table S3. The genes from the MEturquoise module.
probes	moduleColor	"GS.ssgsea"	"p.GS.ssgsea"	"MMturquoise"	"p.MMturquoise"	"MMyellow"	"p.MMyellow"	"MMblue"	"p.MMblue"	"MMbrown"	"p.MMbrown"	"MMgrey"	"p.MMgrey""
AMACR	turquoise	0.289284	1.14491e-10	0.224594	7.01308e-07	0.113782	0.0128029	0.139301	0.00226957	0.267455	2.83855e-09	-0.0494661	0.280446575346451"
SIM2	turquoise	0.348184	4.53695e-15	0.488566	4.8069e-30	-0.0176421	0.700436	-0.0611129	0.182246	0.178773	8.49367e-05	0.0269602	0.556531819065775"
RBBP7	turquoise	0.112132	0.0141713	0.462383	1.07593e-26	-0.115444	0.0115431	-0.0893502	0.0509058	0.15051	0.000963935	0.0401803	0.380744977175387"
PYCR1	turquoise	0.618331	9.32609e-52	0.501105	9.38249e-32	0.10253	0.0249824	0.220781	1.09013e-06	0.507853	1.05348e-32	-0.0435157	0.34244134114795"
TMX4	turquoise	0.261796	6.23385e-09	0.789262	7.11922e-103	-0.369089	7.13347e-17	-0.397872	1.39828e-19	0.0528202	0.249074	0.032867	0.473442131963958"
TRIM36	turquoise	0.354344	1.37768e-15	0.396493	1.91245e-19	-0.0978684	0.0324152	0.0864909	0.0588167	0.272154	1.45627e-09	-0.127394	0.00528192009153829"
CALM1	turquoise	0.015532	0.734828	0.415034	2.51266e-21	-0.426211	1.61453e-22	-0.30766	6.14252e-12	-0.103423	0.0237398	0.0809785	0.0769407394662962"
ARHGEF26	turquoise	0.339102	2.50907e-14	0.426496	1.50345e-22	-0.0108016	0.813785	0.0677666	0.139029	0.314407	1.99064e-12	-0.120488	0.00836485368660021"
EIF4EBP2	turquoise	0.128589	0.00486687	0.71031	1.32563e-74	-0.19811	1.28114e-05	-0.492874	1.26629e-30	-0.078391	0.0868918	0.163446	0.000332903696843564"
CHMP1B	turquoise	0.264194	4.47645e-09	0.789038	8.90294e-103	-0.255358	1.49216e-08	-0.366518	1.2089e-16	0.0841998	0.0658674	0.0305313	0.505462764930204"
GOLM1	turquoise	0.393674	3.60864e-19	0.492353	1.48912e-30	-0.123623	0.0068078	0.0263188	0.565964	0.335404	4.95432e-14	-0.0610808	0.182475429146287"
CYB5R3	turquoise	0.00590106	0.897611	0.358856	5.65924e-16	-0.407618	1.46828e-20	-0.139895	0.00217201	-0.0416734	0.363285	0.137859	0.00252285331826477"
BNIP3L	turquoise	0.0656842	0.151613	0.58	2.57875e-44	-0.273782	1.15214e-09	-0.324978	3.21355e-13	0.0638816	0.163189	0.051128	0.264582806333046"
CALD1	turquoise	-0.0522586	0.254149	0.445222	1.19011e-24	-0.41755	1.36681e-21	-0.468351	1.96555e-27	-0.23326	2.49895e-07	0.252118	2.29424280594203e-08"
NPTN	turquoise	0.0775627	0.0902878	0.672791	2.76396e-64	-0.252215	2.26527e-08	-0.377012	1.36313e-17	-0.00531151	0.907793	0.0844883	0.0649430784871262"
PRNP	turquoise	-0.111553	0.0146817	0.39419	3.21426e-19	-0.276903	7.32226e-10	-0.470757	9.80949e-28	-0.255146	1.53495e-08	0.176172	0.000107974476995104"
CAMKK2	turquoise	0.376541	1.50613e-17	0.306098	7.94065e-12	-0.0612902	0.180978	0.0933874	0.0412644	0.219233	1.30107e-06	-0.230664	3.41884899843923e-07"
C2orf72	turquoise	0.124306	0.0065051	0.0584339	0.202204	-0.0692134	0.130769	-0.071444	0.118784	-0.065346	0.153736	-0.0240086	0.600551792306123"
FAM107B	turquoise	0.218213	1.4609e-06	0.406035	2.12839e-20	-0.314242	2.04706e-12	-0.253753	1.84796e-08	-0.00355845	0.93815	0.0814934	0.0750751234867441"
LPP	turquoise	0.146745	0.00129381	0.690225	6.96336e-69	-0.502306	6.37929e-32	-0.642734	4.68517e-57	-0.290849	8.99606e-11	0.094142	0.0396449492014799"
FGFRL1	turquoise	0.424457	2.50103e-22	0.326555	2.43321e-13	-0.119622	0.00884778	0.0546973	0.232626	0.177774	9.31755e-05	-0.192117	2.34980780268192e-05"
TWSG1	turquoise	0.199099	1.15706e-05	0.762841	3.45133e-92	-0.292702	6.7501e-11	-0.438967	6.19632e-24	0.0125352	0.784581	0.00697338	0.879137045443334"
PTP4A2	turquoise	0.198833	1.18929e-05	0.543778	3.91245e-38	-0.220441	1.13348e-06	-0.230329	3.55872e-07	0.0646092	0.158439	0.0448211	0.328144089287966"
ITM2B	turquoise	0.0940722	0.0397924	0.50062	1.09598e-31	-0.317851	1.10758e-12	-0.338893	2.60785e-14	-0.0169417	0.711788	0.0898625	0.0495865637632896"
SBDS	turquoise	0.100395	0.0281803	0.491415	1.99323e-30	-0.245577	5.37146e-08	-0.343098	1.19033e-14	-0.0345956	0.450479	0.153504	0.000759107454666495"
SDHD	turquoise	0.196433	1.52099e-05	0.583812	5.19078e-45	-0.0504841	0.270655	-0.364077	1.98541e-16	0.0845223	0.0648347	0.159233	0.000474872697474529"
MAP1LC3B	turquoise	0.0368603	0.421369	0.365553	1.47158e-16	-0.371869	4.01269e-17	-0.228332	4.51626e-07	-0.0090215	0.844042	0.148883	0.0010956443097979"
FBXO32	turquoise	0.0415264	0.364981	0.430783	5.09852e-23	-0.286306	1.80407e-10	-0.321073	6.35614e-13	-0.116366	0.0108923	0.225892	6.02395144017252e-07"
ACSM1	turquoise	0.22903	4.15626e-07	0.201065	9.4346e-06	-0.0367153	0.423199	0.194004	1.94522e-05	0.314528	1.95018e-12	-0.0410313	0.37073100462098"
PBX1	turquoise	0.0429713	0.34852	0.633186	6.32039e-55	-0.410453	7.51727e-21	-0.555136	5.43779e-40	-0.241678	8.81882e-08	0.201355	9.15316467769402e-06"
CSRP1	turquoise	-0.309544	4.4971e-12	-0.0644691	0.159345	-0.161361	0.000397309	-0.154074	0.000725012	-0.21001	3.63533e-06	0.230285	3.57744447802287e-07"
ERGIC1	turquoise	0.504824	2.82823e-32	0.671356	6.39719e-64	-0.000346065	0.993979	0.0385674	0.400173	0.43168	4.05825e-23	-0.0548059	0.231698500540823"
RRAGA	turquoise	0.215752	1.92769e-06	0.603677	8.59251e-49	-0.13153	0.00396838	-0.0428635	0.349731	0.306851	7.01735e-12	0.0755587	0.0989448855362603"
IL6ST	turquoise	0.204229	6.76573e-06	0.658508	9.56027e-61	-0.468179	2.06471e-27	-0.626263	1.98977e-53	-0.270495	1.84596e-09	0.0281225	0.53963880423436"
MSMO1	turquoise	0.275178	9.41306e-10	0.490275	2.83809e-30	-0.292709	6.74186e-11	-0.0515433	0.260716	0.198304	1.25582e-05	-0.0313201	0.494522992781027"
MCFD2	turquoise	0.510839	3.93996e-33	0.837658	4.14094e-127	-0.35819	6.45885e-16	-0.363335	2.3072e-16	0.109652	0.0164709	-0.0709394	0.121416843085614"
RPS10	turquoise	-0.0916517	0.0452019	-0.374172	2.48042e-17	0.534176	1.28276e-36	0.471388	8.16768e-28	0.210576	3.41768e-06	0.045242	0.323617132346967"
CACNA1D	turquoise	0.198957	1.17414e-05	0.553047	1.20898e-39	0.100561	0.0279203	-0.10173	0.0261417	0.218934	1.34614e-06	-0.099018	0.0304255793369026"
ABCC4	turquoise	0.471132	8.79908e-28	0.554316	7.4469e-40	-0.0760814	0.0966257	-0.109128	0.0169965	0.201745	8.78786e-06	-0.108626	0.0175140422399876"
NUDT19	turquoise	0.414696	2.72601e-21	0.587634	1.01861e-45	0.0770799	0.0923156	0.108726	0.0174097	0.461406	1.4167e-26	-0.162674	0.000355524005402879"
SEC16A	turquoise	0.451564	2.15643e-25	0.756708	6.60823e-90	-0.198454	1.23659e-05	-0.0711838	0.120136	0.325606	2.87742e-13	-0.0779961	0.0884976359090298"
SLC25A33	turquoise	0.362749	2.59642e-16	0.286661	1.70933e-10	0.352174	2.10268e-15	0.382137	4.56095e-18	0.610693	3.42157e-50	-0.082276	0.0723109023344173"
RNF157	turquoise	-0.0332385	0.468454	0.00303403	0.94725	0.131465	0.00398645	0.0389937	0.394981	0.0804887	0.0787497	0.1817	6.45741620115496e-05"
PGAM1	turquoise	0.347917	4.77493e-15	0.63138	1.56734e-54	-0.196282	1.54464e-05	-0.195989	1.59125e-05	0.152026	0.000854605	0.0540998	0.237775926228565"
BICD1	turquoise	0.388749	1.079e-18	0.610366	3.98183e-50	0.0604423	0.187099	-0.13246	0.0037171	0.207492	4.77477e-06	-0.0928121	0.0425359811437882"
CREBRF	turquoise	0.0756071	0.0987283	0.748528	5.76002e-87	-0.362901	2.51807e-16	-0.617218	1.58644e-51	-0.20536	5.99961e-06	0.172369	0.000152436950190326"
HLCS	turquoise	0.316465	1.40362e-12	0.615499	3.58777e-51	-0.0199305	0.663819	0.016253	0.723013	0.352219	2.08439e-15	-0.051731	0.258982396376011"
PIAS1	turquoise	0.276537	7.72438e-10	0.837863	3.14734e-127	-0.385457	2.22068e-18	-0.577189	8.29672e-44	-0.130927	0.00413933	0.0489327	0.285671777185331"
RAP1GAP	turquoise	0.246437	4.80996e-08	0.393345	3.885e-19	0.175281	0.000117143	0.122034	0.00756145	0.370004	5.90628e-17	0.0407967	0.373474972023792"
TP53INP1	turquoise	0.261672	6.34097e-09	0.557084	2.56897e-40	0.0629059	0.169726	-0.13262	0.00367552	0.200261	1.02585e-05	-0.0490239	0.284773661803342"
OR51E2	turquoise	0.384293	2.86043e-18	0.348973	3.90049e-15	-0.0676847	0.139508	0.15157	0.000886215	0.367223	1.04655e-16	-0.0336231	0.463319934082793"
PDLIM5	turquoise	0.429642	6.80833e-23	0.468127	2.09579e-27	-0.162219	0.00036951	-0.0632208	0.167595	0.208225	4.41188e-06	-0.0630662	0.168639216929408"
ZMYND11	turquoise	0.281577	3.6732e-10	0.887671	2.00356e-162	-0.375442	1.8994e-17	-0.522201	8.53708e-35	-0.0311129	0.497384	0.0173418	0.705294066547238"
ZDHHC9	turquoise	0.568259	3.15586e-42	0.747723	1.10574e-86	-0.0234471	0.609101	-0.11146	0.0147647	0.343469	1.1102e-14	0.0106621	0.816147345299299"
SUCO	turquoise	0.487738	6.19856e-30	0.884691	7.01863e-160	-0.237466	1.49239e-07	-0.326293	2.54868e-13	0.188336	3.41315e-05	-0.0667445	0.145101718887786"
HID1	turquoise	0.353403	1.65556e-15	0.38067	6.25228e-18	0.0305794	0.504791	0.385321	2.28743e-18	0.546827	1.26165e-38	-0.011407	0.803555433529383"
ZBTB38	turquoise	0.260137	7.82425e-09	0.824866	5.51138e-120	-0.461511	1.3753e-26	-0.581449	1.40597e-44	-0.127141	0.00537375	0.128063	0.00504569574717853"
ANXA4	turquoise	0.191214	2.5708e-05	0.5152	9.21025e-34	-0.296076	3.97817e-11	-0.364452	1.84047e-16	-0.0797402	0.0815807	0.0892698	0.0511153568108432"
TMEM106B	turquoise	0.211529	3.07882e-06	0.845649	6.97998e-132	-0.284989	2.20199e-10	-0.509458	6.2175e-33	-0.00946681	0.836449	0.00124955	0.978262233299999"
UGP2	turquoise	0.0684362	0.135157	0.581718	1.25533e-44	-0.195363	1.69568e-05	-0.234152	2.24206e-07	0.152901	0.00079685	0.146574	0.0013110381255804"
PJA2	turquoise	0.323886	3.89262e-13	0.842671	4.50674e-130	-0.435224	1.63615e-23	-0.564636	1.33809e-41	-0.100935	0.0273397	-0.044072	0.336300964917205"
GDF15	turquoise	0.313931	2.15727e-12	0.0563206	0.219034	-0.0493571	0.281508	0.189953	2.91207e-05	0.21926	1.29708e-06	-0.106183	0.0202328368033526"
ARPC2	turquoise	0.138293	0.00244395	0.587267	1.19228e-45	-0.168307	0.000218598	-0.135476	0.00299855	0.23271	2.67129e-07	0.210015	3.63342992899936e-06"
PERP	turquoise	0.0805321	0.0785879	0.502726	5.57411e-32	-0.256791	1.2312e-08	-0.225251	6.49445e-07	0.0361859	0.429921	0.135359	0.00302403212618544"
RTN4	turquoise	0.289692	1.07529e-10	0.627113	1.30893e-53	-0.345869	7.05318e-15	-0.18455	4.92402e-05	0.151884	0.000864322	-0.0794564	0.0826755480138431"
AHCYL1	turquoise	0.366019	1.33847e-16	0.876022	7.36233e-153	-0.310959	3.55338e-12	-0.430633	5.29586e-23	0.0656124	0.152062	-0.0349983	0.445221849358822"
DDX24	turquoise	0.180449	7.26372e-05	0.674073	1.30005e-64	-0.191648	2.46225e-05	-0.225347	6.42167e-07	0.159856	0.000450792	0.041383	0.366640996039042"
LRIG1	turquoise	0.462974	9.10395e-27	0.698265	4.07561e-71	-0.0996462	0.0293833	-0.159254	0.000474026	0.226245	5.77935e-07	-0.0383786	0.402485565426331"
LMBRD1	turquoise	0.213474	2.48447e-06	0.776923	1.05959e-97	-0.21158	3.06161e-06	-0.352976	1.79912e-15	0.123466	0.00687924	0.0336529	0.462923767575027"
PRKAR1A	turquoise	0.293418	6.03642e-11	0.858091	7.00178e-140	-0.313745	2.2261e-12	-0.407621	1.46748e-20	0.0752136	0.100501	-0.0424582	0.35431084480246"
EIF1B	turquoise	0.0486293	0.288673	0.437755	8.49629e-24	6.43017e-05	0.998881	-0.219141	1.31485e-06	0.0454103	0.321819	0.168582	0.000213382359747421"
ACTB	turquoise	-0.160967	0.000410721	0.125416	0.00603872	-0.1643	0.000309447	-0.178418	8.7788e-05	-0.0802678	0.0795767	0.22907	4.13643784807501e-07"
B4GALT3	turquoise	0.413635	3.51808e-21	0.528639	9.12522e-36	0.199601	1.09853e-05	0.279161	5.25514e-10	0.589777	4.0489e-46	-0.0702971	0.124833902884706"
GPR160	turquoise	0.358041	6.65224e-16	0.656277	3.28084e-60	0.0162313	0.723367	-0.0791534	0.0838574	0.368473	8.09898e-17	-0.0134526	0.76924651882785"
BEND4	turquoise	0.378135	1.0742e-17	0.550427	3.26539e-39	-0.0547387	0.232272	-0.162582	0.000358313	0.145725	0.0013995	-0.165144	0.000287791018264322"
RALGAPA2	turquoise	0.383827	3.16461e-18	0.771443	1.6502e-95	-0.0604886	0.186761	-0.187005	3.88578e-05	0.222586	8.85602e-07	-0.179364	8.03919879360417e-05"
CTSB	turquoise	-0.1793	8.08758e-05	0.185885	4.3304e-05	-0.240823	9.81996e-08	-0.250013	3.02496e-08	-0.176327	0.000106459	0.295307	4.49043338746552e-11"
MAZ	turquoise	0.369273	6.86806e-17	0.44381	1.73196e-24	0.100933	0.027344	0.0895473	0.0503948	0.237424	1.50006e-07	-0.00294713	0.948759070660256"
ENTPD6	turquoise	0.383643	3.29397e-18	0.499361	1.63789e-31	-0.0131603	0.774124	0.257045	1.18978e-08	0.479769	6.91408e-29	0.0296325	0.518079889157668"
MTCH1	turquoise	0.130239	0.00434245	0.48135	4.30606e-29	-0.0371175	0.418134	0.226577	5.55771e-07	0.462961	9.13752e-27	0.110894	0.0152814903272006"
DDIT4	turquoise	0.0642778	0.16059	0.301491	1.6785e-11	-0.14676	0.00129233	-0.147208	0.00124826	-0.0437297	0.340071	0.195991	1.59093043747113e-05"
NFIA	turquoise	0.0320405	0.484644	0.539773	1.70061e-37	-0.279371	5.0953e-10	-0.419733	8.02359e-22	-0.112764	0.0136324	0.0817959	0.0739967745737352"
BAG3	turquoise	0.329131	1.53899e-13	0.322044	5.3696e-13	-0.349399	3.59392e-15	-0.255654	1.43404e-08	-0.120515	0.0083503	0.138167	0.00246676420755119"
FAM83H	turquoise	0.22751	4.97831e-07	0.326427	2.4887e-13	0.155431	0.00064948	0.196966	1.44051e-05	0.308196	5.62267e-12	-0.122437	0.00736356505470929"
SH3BGRL	turquoise	-0.0381624	0.405143	0.24304	7.42357e-08	-0.365266	1.55991e-16	-0.401445	6.1743e-20	-0.224124	7.40776e-07	0.268925	2.30686645315968e-09"
FBXL5	turquoise	0.325557	2.90236e-13	0.828815	4.02732e-122	-0.348964	3.90741e-15	-0.341815	1.51407e-14	0.138894	0.00233853	-0.0311823	0.496424246289804"
ISCU	turquoise	-0.156313	0.000604336	0.138876	0.00234158	-0.121007	0.00808695	-0.0560008	0.221665	0.010144	0.824933	0.305677	8.50682516142802e-12"
GCNT1	turquoise	0.211726	3.01289e-06	0.450219	3.10688e-25	0.0943766	0.0391527	-0.0490702	0.284318	0.257749	1.08197e-08	0.10271	0.0247268522359992"
OAT	turquoise	0.137392	0.0026104	0.460718	1.71852e-26	-0.05313	0.246305	-0.17659	0.000103921	0.084328	0.0654552	0.169446	0.000197738231492875"
KDSR	turquoise	0.102124	0.025565	0.632474	9.04523e-55	-0.180309	7.35977e-05	-0.369202	6.9701e-17	-0.0302665	0.509163	0.0302885	0.508854630404337"
CHD9	turquoise	0.224145	7.38963e-07	0.802298	9.89864e-109	-0.401006	6.8294e-20	-0.569897	1.63251e-42	-0.158903	0.00048806	0.10973	0.0163945231853914"
FOXA1	turquoise	0.51005	5.11533e-33	0.771763	1.23409e-95	-0.112711	0.013677	-0.136532	0.00277859	0.282401	3.24851e-10	-0.176667	0.000103185646605737"
IER3	turquoise	0.0177098	0.699342	0.0533848	0.244044	-0.213743	2.41148e-06	-0.237419	1.501e-07	-0.260176	7.78215e-09	0.192216	2.3268137242486e-05"
KLF5	turquoise	0.00160274	0.97212	0.300621	1.93042e-11	-0.261812	6.22007e-09	-0.409398	9.65024e-21	-0.267833	2.69148e-09	0.2898	1.05764690772562e-10"
ATP6AP2	turquoise	0.197264	1.39732e-05	0.756866	5.78482e-90	-0.183639	5.37179e-05	-0.168228	0.000220112	0.306337	7.63523e-12	0.0326629	0.476195005255236"
TRIB1	turquoise	0.329786	1.36897e-13	0.339861	2.1793e-14	-0.0466225	0.309057	-0.0851536	0.062852	0.1095	0.0166222	-0.13004	0.0044030550096667"
ZFP36L1	turquoise	-0.0284153	0.535424	0.411842	5.40132e-21	-0.287514	1.5012e-10	-0.461598	1.34219e-26	-0.251871	2.37022e-08	0.220515	1.1239496789996e-06"
PDE4D	turquoise	0.0118944	0.795344	0.514214	1.28146e-33	-0.256873	1.21767e-08	-0.435519	1.51612e-23	-0.151452	0.000894584	0.0993387	0.0298896249877396"
SLU7	turquoise	0.177289	9.74452e-05	0.841679	1.77304e-129	-0.0718385	0.116756	-0.249381	3.28479e-08	0.260671	7.27342e-09	0.0666976	0.145385000322891"
TFF3	turquoise	0.0893784	0.0508324	-0.215851	1.90636e-06	-0.0828974	0.0701756	0.286102	1.86087e-10	0.126984	0.00543124	-0.0765543	0.0945647443817017"
SH3RF1	turquoise	0.319579	8.22936e-13	0.665529	1.84273e-62	0.0112266	0.8066	-0.132411	0.00372996	0.263072	5.22919e-09	-0.172652	0.000148612359107265"
SNX2	turquoise	0.289263	1.14869e-10	0.806975	6.11287e-111	-0.211955	2.9381e-06	-0.352765	1.87478e-15	0.130255	0.00433775	0.102108	0.0255881202933523"
NCKAP1	turquoise	0.344174	9.72053e-15	0.898821	1.2578e-172	-0.414976	2.54826e-21	-0.56204	3.72691e-41	-0.0653776	0.153537	-0.03761	0.41198125178426"
CHURC1	turquoise	0.203511	7.29953e-06	0.675581	5.33171e-65	-0.32436	3.58222e-13	-0.440684	3.95215e-24	-0.0648725	0.156746	0.122954	0.00711616094956419"
ADH5	turquoise	0.0757788	0.0979629	0.388457	1.15067e-18	-0.20658	5.26611e-06	-0.236506	1.68006e-07	-0.000627885	0.989076	0.195027	1.75441269371472e-05"
RIPK2	turquoise	0.493878	9.25187e-31	0.445171	1.20614e-24	-0.0624417	0.172904	-0.0812464	0.0759654	0.180571	7.1809e-05	-0.0882297	0.053893011707658"
TPD52L1	turquoise	0.113565	0.0129756	0.243965	6.60047e-08	-0.0281545	0.539177	-0.0239791	0.601001	0.140485	0.00207914	0.180654	7.12516891548991e-05"
TRUB2	turquoise	0.209843	3.70201e-06	0.321774	5.62828e-13	0.481029	4.74258e-29	0.412672	4.43002e-21	0.621781	1.77408e-52	-0.000194565	0.996614834650842"
ALDH1A3	turquoise	0.369511	6.53994e-17	0.400794	7.17132e-20	-0.200964	9.53526e-06	-0.00163002	0.971646	0.20536	5.99979e-06	-0.0759584	0.0971676418948556"
PDCD7	turquoise	0.200132	1.03971e-05	0.700203	1.15016e-71	-0.0856084	0.061455	-0.325394	2.98661e-13	0.0297398	0.516565	0.106104	0.0203268773528663"
COLEC12	turquoise	0.245403	5.4929e-08	0.443701	1.78292e-24	-0.114998	0.0118698	-0.0988186	0.0307631	0.142115	0.00184079	0.0658556	0.1505460456814"
SPON2	turquoise	0.257776	1.07808e-08	0.103372	0.0238097	-0.156905	0.00057571	0.131681	0.00392658	0.110975	0.0152063	-0.148443	0.00113396148839054"
PDIA5	turquoise	0.478304	1.06994e-28	0.545645	1.95893e-38	0.0462956	0.312466	0.128907	0.00476162	0.499238	1.70356e-31	0.0720253	0.115806058131465"
REXO2	turquoise	0.0697436	0.127839	0.234203	2.22811e-07	0.361135	3.59119e-16	0.21501	2.09431e-06	0.40317	4.14553e-20	0.0234147	0.609596662213145"
GLUL	turquoise	0.14052	0.00207364	0.444591	1.40751e-24	-0.308963	4.95233e-12	-0.390226	7.78449e-19	-0.169728	0.000192882	0.186974	3.89733266797208e-05"
RNF14	turquoise	0.292506	6.9588e-11	0.80731	4.22511e-111	-0.155487	0.00064653	-0.107417	0.0188171	0.391116	6.38869e-19	0.0167087	0.715578399139756"
NFE2L1	turquoise	0.274511	1.03687e-09	0.775026	6.18109e-97	-0.449479	3.79592e-25	-0.372534	3.49312e-17	-0.00562284	0.902414	0.0590281	0.197645349179825"
FOLH1	turquoise	0.292137	7.36889e-11	0.394387	3.07509e-19	-0.0935572	0.0408952	0.0872184	0.0567134	0.305639	8.56038e-12	-0.152467	0.000824990473487166"
RPRD1A	turquoise	0.317049	1.27054e-12	0.833478	1.02625e-124	-0.134311	0.00325969	-0.299105	2.46047e-11	0.159813	0.000452431	-0.0589178	0.198485710813137"
ERLEC1	turquoise	0.431819	3.91728e-23	0.776285	1.92135e-97	-0.281931	3.48442e-10	-0.148137	0.00116132	0.32164	5.76054e-13	-0.0538517	0.239937812080241"
ARFIP2	turquoise	0.386255	1.86557e-18	0.413373	3.74549e-21	0.172324	0.000153064	0.386966	1.59666e-18	0.625932	2.34202e-53	-0.101783	0.0260635100417988"
MDH1	turquoise	0.293216	6.23029e-11	0.639121	3.0589e-56	0.0188834	0.68048	0.0152013	0.740268	0.478494	1.011e-28	0.014251	0.755973219395817"
CCDC115	turquoise	-0.0593955	0.194865	0.427377	1.20544e-22	-0.0806394	0.0781896	-0.076174	0.0962192	0.144971	0.0014827	0.131024	0.00411134001707991"
OGN	turquoise	-0.194652	1.82214e-05	0.211204	3.19071e-06	-0.344246	9.58926e-15	-0.493537	1.02938e-30	-0.379996	7.22238e-18	0.20262	8.01716004211825e-06"
ZC3H13	turquoise	0.247905	3.97939e-08	0.803709	2.16495e-109	-0.371114	4.6941e-17	-0.561785	4.11996e-41	-0.134592	0.00319486	0.020949	0.647769155801745"
GRAMD1A	turquoise	0.289926	1.03733e-10	0.422558	4.00509e-22	0.190874	2.65894e-05	0.164632	0.000300743	0.352529	1.9627e-15	-0.0404034	0.378103769302868"
ARFGEF3	turquoise	0.450643	2.76961e-25	0.824964	4.88443e-120	-0.145691	0.0014032	-0.255213	1.52136e-08	0.218582	1.40111e-06	-0.0855703	0.061570996981099"
MYL5	turquoise	-0.167803	0.000228463	-0.402662	4.66217e-20	0.431621	4.11935e-23	0.680189	3.38125e-66	0.388893	1.0452e-18	-0.0602477	0.188525125046737"
TUBB2A	turquoise	0.226601	5.54195e-07	0.00253222	0.955965	-0.0696842	0.128164	0.204367	6.66705e-06	0.203345	7.42848e-06	-0.0260048	0.570608213254195"
FAM89B	turquoise	-0.323413	4.22905e-13	-0.568781	2.55888e-42	0.596036	2.62802e-47	0.662503	1.02385e-61	0.364463	1.8361e-16	-0.0453843	0.322096106054839"
CBX4	turquoise	0.355168	1.17228e-15	0.374284	2.42277e-17	-0.123588	0.00682353	0.0016012	0.972147	0.156083	0.000615798	-0.0792235	0.0835829160604084"
ZNF350	turquoise	0.241424	9.10573e-08	0.552279	1.61928e-39	0.036407	0.427106	-0.0372164	0.416895	0.26982	2.03183e-09	0.0107912	0.813960254318187"
MAGT1	turquoise	0.478066	1.14812e-28	0.900232	5.30312e-174	-0.291934	7.60488e-11	-0.290827	9.02759e-11	0.241777	8.7092e-08	-0.000923596	0.98393176328559"
NUDT8	turquoise	0.0330845	0.470517	-0.265346	3.81393e-09	0.0983146	0.0316301	0.457272	4.49313e-26	0.288351	1.32092e-10	-0.0165072	0.718861392202751"
BCAM	turquoise	0.052209	0.254601	0.177571	9.49442e-05	0.207641	4.69897e-06	0.369515	6.53474e-17	0.463969	6.86947e-27	-0.0428181	0.350242737298784"
CYP20A1	turquoise	0.181601	6.51795e-05	0.734783	2.84132e-82	-0.182562	5.95152e-05	-0.24549	5.43199e-08	0.195788	1.62419e-05	0.113363	0.0131388215684662"
TPD52	turquoise	0.492722	1.32741e-30	0.428713	8.61177e-23	-0.0775504	0.0903388	0.0173637	0.70494	0.264934	4.03903e-09	-0.159524	0.000463474437156101"
MAST4	turquoise	0.190705	2.70383e-05	0.546429	1.46352e-38	-0.467902	2.23609e-27	-0.477751	1.26075e-28	-0.256486	1.28271e-08	0.0529561	0.247857241688637"
CANT1	turquoise	0.336069	4.38649e-14	0.621813	1.74648e-52	0.0691955	0.130868	0.135084	0.00308428	0.462391	1.07351e-26	-0.0470027	0.305124035052964"
PPIB	turquoise	0.362159	2.92398e-16	0.268353	2.50099e-09	0.360125	4.39495e-16	0.50901	7.20515e-33	0.721561	5.00125e-78	-0.0202443	0.658856916906379"
TMSB15A	turquoise	0.231289	3.17126e-07	0.227536	4.96268e-07	0.214712	2.16509e-06	0.231269	3.17882e-07	0.396222	2.03326e-19	-0.112372	0.0139643188040031"
FGFR1OP2	turquoise	0.266652	3.1775e-09	0.657036	2.15858e-60	-0.344673	8.84713e-15	-0.536946	4.74017e-37	-0.193483	2.04978e-05	0.0766915	0.0939735435445228"
SERINC1	turquoise	0.261587	6.41546e-09	0.7988	4.06932e-107	-0.386143	1.91161e-18	-0.482368	3.17068e-29	-0.0378608	0.408868	0.0271513	0.553737038931912"
RUVBL1	turquoise	0.320696	6.78516e-13	0.305245	9.13068e-12	0.430899	4.95094e-23	0.39201	5.23622e-19	0.613525	9.10243e-51	-0.0529456	0.247951369319107"
DGKD	turquoise	0.289555	1.09825e-10	0.580794	1.84992e-44	-0.0682151	0.136426	-0.00780855	0.864793	0.223299	8.1533e-07	-0.0471126	0.303993405086781"
CAST	turquoise	0.234707	2.09522e-07	0.787588	3.75238e-102	-0.338874	2.61722e-14	-0.477824	1.23384e-28	-0.0522172	0.254526	0.0799513	0.0807743362908464"
PAFAH1B2	turquoise	0.250323	2.90443e-08	0.742159	9.38049e-85	-0.214716	2.16408e-06	-0.251636	2.44474e-08	0.158559	0.000502234	-0.030666	0.503585850943234"
HSPH1	turquoise	0.427819	1.07858e-22	0.562133	3.59328e-41	-0.19308	2.1344e-05	-0.21481	2.14169e-06	0.12859	0.00486658	0.0497526	0.277666784180076"
REPIN1	turquoise	0.220602	1.11276e-06	0.45896	2.81014e-26	0.161658	0.000387484	0.148408	0.00113703	0.36353	2.21809e-16	0.180169	7.45669611262818e-05"
SLC5A3	turquoise	0.236008	1.78634e-07	0.778703	1.99317e-98	-0.285659	1.98989e-10	-0.510888	3.87755e-33	-0.0586015	0.200911	0.0930939	0.0419089963584006"
CYB5B	turquoise	0.220542	1.12045e-06	0.581437	1.41263e-44	-0.218483	1.41681e-06	-0.15831	0.000512696	0.219406	1.27578e-06	0.11281	0.0135945106057615"
P4HB	turquoise	0.501151	9.24449e-32	0.586015	2.03592e-45	-0.0162625	0.722858	0.198642	1.21289e-05	0.541317	9.67202e-38	0.00803745	0.860869685277474"
CHMP4C	turquoise	0.320538	6.97382e-13	0.343014	1.2093e-14	0.133507	0.00345173	0.0290152	0.526839	0.238094	1.38059e-07	-0.140641	0.00205510913854628"
DNAJB9	turquoise	0.471047	9.01709e-28	0.682686	7.42851e-67	-0.371414	4.41063e-17	-0.293018	6.42531e-11	0.116142	0.0110472	-0.0213109	0.642105426007246"
YWHAB	turquoise	0.365316	1.54416e-16	0.842973	2.96543e-130	-0.225855	6.0504e-07	-0.19108	2.6051e-05	0.320392	7.15132e-13	0.0156623	0.732687226294747"
CAMK2D	turquoise	0.0955774	0.0367129	0.599187	6.48429e-48	-0.157503	0.000548042	-0.360744	3.88327e-16	-0.0350524	0.444518	0.0107641	0.814418859762923"
MTHFD2L	turquoise	0.185804	4.36461e-05	0.420088	7.35601e-22	0.180533	7.20686e-05	0.162835	0.000350673	0.431108	4.69381e-23	0.0120299	0.79306383328519"
DNAJC8	turquoise	-0.00496345	0.91381	0.465049	5.05476e-27	0.203127	7.60096e-06	0.218779	1.37004e-06	0.558758	1.34298e-40	0.0449874	0.326350348516956"
C11orf58	turquoise	0.384039	3.02244e-18	0.892809	5.50669e-167	-0.0835085	0.0681263	-0.230852	3.34221e-07	0.3026	1.40353e-11	0.0172176	0.70730828610594"
ADIPOR2	turquoise	0.436344	1.22527e-23	0.738252	1.98187e-83	-0.296139	3.93925e-11	-0.271428	1.61588e-09	0.102723	0.0247086	-0.0175136	0.702513624699979"
SETD3	turquoise	0.370604	5.21742e-17	0.762473	4.75016e-92	-0.180173	7.45395e-05	-0.161864	0.000380775	0.278025	6.21165e-10	-0.081925	0.0735404506265174"
CDC42BPA	turquoise	0.174422	0.000126663	0.74795	9.2066e-87	-0.301892	1.57345e-11	-0.394739	2.84125e-19	-0.0536922	0.241335	-0.0997983	0.0291355762167477"
OSTF1	turquoise	0.235707	1.85351e-07	0.615436	3.69655e-51	-0.237866	1.4202e-07	-0.150241	0.000984696	0.233152	2.53208e-07	0.152776	0.000804861486826432"
SYCE1L	turquoise	-0.194444	1.86076e-05	-0.496161	4.51734e-31	0.138938	0.002331	0.46543	4.53525e-27	0.0837349	0.0673794	0.0376869	0.411025199482839"
SLC44A4	turquoise	0.356215	9.54334e-16	0.52601	2.28683e-35	-0.0274067	0.550012	0.139407	0.00225187	0.437564	8.92816e-24	-0.042025	0.359247155996415"
C4orf48	turquoise	-0.301574	1.65616e-11	-0.43271	3.11963e-23	0.415814	2.08178e-21	0.605377	3.96263e-49	0.374299	2.41479e-17	0.120882	0.00815333275497808"
C9orf152	turquoise	0.339864	2.17831e-14	0.616677	2.05211e-51	-0.0306158	0.504284	-0.113239	0.0132395	0.261726	6.29401e-09	-0.027313	0.551377599648167"
DNM1L	turquoise	0.356724	8.63238e-16	0.761653	9.67288e-92	-0.252036	2.31927e-08	-0.309253	4.71986e-12	0.0897328	0.0499179	-0.127048	0.00540788027947086"
ANTXR2	turquoise	0.0606111	0.185869	0.431465	4.28612e-23	-0.398565	1.19425e-19	-0.364875	1.68908e-16	-0.183379	5.50703e-05	0.0537549	0.240785770825932"
ZNF577	turquoise	0.14471	0.00151262	0.38446	2.75876e-18	0.11989	0.00869604	-0.0417792	0.362066	0.108121	0.0180487	-0.0206291	0.652793398713581"
SLC39A1	turquoise	0.193409	2.06503e-05	0.307637	6.16529e-12	0.0893601	0.0508799	0.229327	4.01174e-07	0.304657	1.00487e-11	-0.0321965	0.482517861863826"
RNF185	turquoise	0.16663	0.000253061	0.547858	8.58009e-39	-0.238877	1.25253e-07	-0.117084	0.0104084	0.150027	0.00100145	0.0621396	0.174995768810791"
SRSF6	turquoise	0.275666	8.76866e-10	0.524584	3.75303e-35	0.166622	0.000253235	0.0948272	0.0382215	0.346164	6.66993e-15	0.00967815	0.832851025690676"
CDC5L	turquoise	0.371195	4.61543e-17	0.924998	3.61422e-202	-0.195938	1.59959e-05	-0.400214	8.19104e-20	0.135882	0.00291228	0.0273973	0.550149437266024"
TSPYL2	turquoise	-0.00113855	0.980193	0.163855	0.000321464	-0.12633	0.00567763	-0.0617028	0.178053	-0.0907499	0.0473693	0.0664042	0.147167591213703"
EEF2	turquoise	0.33437	5.98308e-14	0.556725	2.95095e-40	0.314404	1.99184e-12	0.0310273	0.498568	0.340614	1.89446e-14	-0.0403309	0.378960475297946"
ESRP1	turquoise	0.472065	6.70777e-28	0.633324	5.89365e-55	-0.0712012	0.120045	-0.104174	0.0227369	0.259662	8.34694e-09	-0.0552715	0.227751616761489"
IGSF8	turquoise	0.202581	8.05044e-06	0.278647	5.66866e-10	0.144882	0.00149291	0.454451	9.78998e-26	0.589709	4.16958e-46	-0.144185	0.00157433791830912"
MIPEP	turquoise	0.158804	0.000492091	0.0316527	0.489949	-0.197693	1.33719e-05	0.00782782	0.864463	0.0163365	0.721647	0.0988923	0.0306379387306803"
GALNT7	turquoise	0.462278	1.10803e-26	0.731972	2.38442e-81	-0.11198	0.0143039	-0.167514	0.000234305	0.292708	6.74316e-11	-0.0637407	0.16412120724716"
TMEM245	turquoise	0.197622	1.34695e-05	0.829716	1.28902e-122	-0.24092	9.70157e-08	-0.48256	2.99201e-29	-0.0208991	0.648553	-0.0243205	0.59582771827342"
FAM117B	turquoise	0.301407	1.70125e-11	0.606321	2.5745e-49	0.01239	0.787016	-0.0597307	0.192353	0.259991	7.98111e-09	-0.204187	6.79554328500207e-06"
LRRC8A	turquoise	0.223787	7.70408e-07	0.702135	3.22582e-72	-0.277477	6.73227e-10	-0.364213	1.93177e-16	-0.0549986	0.230059	0.00444251	0.922826680517711"
GNAQ	turquoise	0.293043	6.4001e-11	0.808236	1.51479e-111	-0.251476	2.49694e-08	-0.454506	9.64519e-26	0.00759775	0.86841	-0.0613243	0.180734736573165"
SPPL2A	turquoise	0.310999	3.52966e-12	0.801324	2.80433e-108	-0.333637	6.83558e-14	-0.337674	3.26643e-14	0.119405	0.00897246	0.0596843	0.192698900125121"
ID2	turquoise	0.0556957	0.224198	0.357185	7.88051e-16	-0.11077	0.0153972	-0.226655	5.50689e-07	0.00613651	0.89355	0.133063	0.00356218228857693"
GABARAPL1	turquoise	0.0955345	0.0367977	0.358904	5.60561e-16	-0.289652	1.08204e-10	-0.154157	0.000720178	-0.000670508	0.988334	0.256008	1.3676723633991e-08"
RCOR3	turquoise	0.118571	0.00946713	0.740153	4.52187e-84	-0.163973	0.000318235	-0.350603	2.85014e-15	0.0189738	0.679036	-0.0239863	0.600890299447989"
NR2F2	turquoise	0.0802001	0.0798317	0.705544	3.34052e-73	-0.25506	1.55263e-08	-0.453616	1.23113e-25	-0.0626994	0.171134	0.108354	0.0178000862496479"
QKI	turquoise	0.11174	0.0145151	0.618896	7.11844e-52	-0.322923	4.60703e-13	-0.639097	3.09726e-56	-0.313922	2.16074e-12	0.0978331	0.0324780398923562"
NSF	turquoise	0.469557	1.38836e-27	0.745452	6.87287e-86	-0.0719631	0.116121	0.0166528	0.716488	0.480751	5.15385e-29	-0.0464568	0.310782236620081"
SFTPA2	turquoise	0.159647	0.000458735	0.119697	0.00880498	-0.0567522	0.215518	-0.060461	0.186962	0.0224876	0.623833	0.246516	4.76111789481325e-08"
ZFAND3	turquoise	0.376109	1.65009e-17	0.831394	1.51636e-123	-0.424356	2.56437e-22	-0.351332	2.47564e-15	0.0581351	0.204525	0.00604248	0.895171563740988"
DEK	turquoise	0.27913	5.2798e-10	0.835503	7.24384e-126	-0.240708	9.96251e-08	-0.460639	1.7569e-26	0.02734	0.550983	0.0934278	0.041176117713674"
ENTPD5	turquoise	0.527178	1.52202e-35	0.704681	5.94779e-73	-0.3433	1.14617e-14	-0.216605	1.7517e-06	0.169447	0.000197732	-0.0721556	0.115146634568174"
BTBD7	turquoise	0.250472	2.8485e-08	0.876236	5.01212e-153	-0.316108	1.49151e-12	-0.53161	3.19787e-36	-0.0644404	0.159532	0.0229866	0.616152548853549"
LCLAT1	turquoise	0.357673	7.15625e-16	0.728032	4.49176e-80	-0.138156	0.00246861	-0.169366	0.000199136	0.258738	9.46379e-09	-0.221237	1.03457433955749e-06"
NDFIP1	turquoise	0.28733	1.54398e-10	0.77007	5.71614e-95	-0.228477	4.43875e-07	-0.121522	0.00781937	0.323538	4.13745e-13	-0.0556784	0.224341726447165"
MBOAT2	turquoise	0.387449	1.43605e-18	0.524603	3.7285e-35	-0.093076	0.0419486	-0.091982	0.0444291	0.189746	2.97214e-05	-0.267836	2.6902131548041e-09"
MON1B	turquoise	0.298931	2.52978e-11	0.226447	5.64341e-07	-0.293642	5.82928e-11	-0.0667666	0.144968	0.0236909	0.605382	-0.105348	0.0212429328724039"
ADD3	turquoise	0.0559503	0.222083	0.480764	5.13357e-29	-0.327966	1.89442e-13	-0.48692	7.96344e-30	-0.272856	1.31668e-09	0.0191931	0.675535326818531"
PEX10	turquoise	0.264576	4.24524e-09	0.474338	3.45156e-28	0.047941	0.295561	0.147853	0.00118729	0.426437	1.52591e-22	-0.0400037	0.38284400910611"
PPM1H	turquoise	0.414455	2.88904e-21	0.745222	8.2595e-86	-0.0624684	0.17272	-0.161532	0.000391619	0.291039	8.73629e-11	-0.0869229	0.0575601910268279"
ACACA	turquoise	0.381377	5.37107e-18	0.684866	1.95284e-67	-0.113598	0.0129494	-0.129785	0.00448143	0.217706	1.54719e-06	-0.199029	1.16546546539739e-05"
PHF12	turquoise	0.425847	1.76844e-22	0.74881	4.58243e-87	-0.14795	0.00117834	-0.166888	0.000247445	0.207791	4.62368e-06	-0.0784103	0.0868138379342899"
DHX29	turquoise	0.299418	2.34041e-11	0.829477	1.74492e-122	-0.238077	1.38342e-07	-0.252257	2.25281e-08	0.211409	3.11954e-06	-0.0496463	0.278695662154019"
MAN1A2	turquoise	0.372045	3.86833e-17	0.906168	5.05205e-180	-0.369931	5.99697e-17	-0.508387	8.84274e-33	0.00849868	0.852974	0.0525107	0.251862047173011"
PTPRA	turquoise	0.243769	6.76685e-08	0.834824	1.7695e-125	-0.198602	1.21786e-05	-0.215725	1.93349e-06	0.207516	4.76265e-06	0.0777226	0.0896239241199588"
SMS	turquoise	0.179952	7.60935e-05	0.026512	0.563115	-0.0577095	0.207864	0.220114	1.17671e-06	0.169728	0.000192872	-0.196662	1.48592443192819e-05"
LIG3	turquoise	0.500624	1.09463e-31	0.695588	2.30057e-70	-0.118958	0.00923445	-0.0894313	0.050695	0.243034	7.42876e-08	-0.187387	3.74422793748502e-05"
PPP3CA	turquoise	0.356004	9.94729e-16	0.653344	1.63256e-59	-0.0158511	0.729591	-0.0446338	0.330172	0.353122	1.74885e-15	-0.172663	0.000148466756389752"
PRSS8	turquoise	0.267368	2.87358e-09	0.418156	1.1793e-21	0.0388733	0.396444	0.247063	4.43725e-08	0.483524	2.2367e-29	0.0352376	0.442113566987786"
CALR	turquoise	0.528657	9.06489e-36	0.580852	1.80577e-44	0.0292322	0.523752	0.276018	8.33127e-10	0.638076	5.23713e-56	-0.0765054	0.0947762509859757"
SERINC3	turquoise	0.31451	1.95638e-12	0.866187	1.65524e-145	-0.291517	8.11285e-11	-0.372458	3.54926e-17	0.103414	0.0237528	0.0935666	0.0408748492142134"
ZNF791	turquoise	0.283982	2.56276e-10	0.857476	1.81385e-139	-0.175287	0.000117082	-0.365465	1.49826e-16	0.0917577	0.0449526	0.0113203	0.805017578365767"
MCCC2	turquoise	0.362071	2.97628e-16	0.383162	3.65553e-18	-0.174825	0.000122107	-0.136292	0.00282724	0.0710055	0.12107	-0.125204	0.00612541594765275"
ADRB1	turquoise	0.282595	3.1555e-10	0.316278	1.44918e-12	0.0733537	0.10922	0.0754591	0.0993919	0.247189	4.36538e-08	-0.202418	8.18960037403261e-06"
C14orf28	turquoise	-0.263578	4.87547e-09	0.246818	4.57956e-08	-0.0381859	0.404853	-0.105776	0.0207204	0.0369649	0.420053	0.173803	0.000133973501861574"
NEDD4L	turquoise	0.240484	1.02474e-07	0.415523	2.23317e-21	-0.0683025	0.135924	0.0576153	0.208608	0.242118	8.34251e-08	-0.295045	4.67898122308444e-11"
XPO6	turquoise	0.270496	1.84557e-09	0.338686	2.70959e-14	-0.0250862	0.584299	0.0580234	0.205397	0.167673	0.00023108	-0.0657	0.151514533316884"
PRUNE2	turquoise	0.0701626	0.125559	0.613332	9.96313e-51	-0.345111	8.14338e-15	-0.411521	5.83009e-21	-0.0882345	0.0538801	0.101597	0.0263390609791962"
STRADB	turquoise	0.451094	2.45006e-25	0.450442	2.92505e-25	-0.212406	2.79582e-06	-0.0714962	0.118514	0.185952	4.30276e-05	-0.0798722	0.0810757546373634"
NUDT9	turquoise	0.378824	9.27768e-18	0.540286	1.4102e-37	0.160873	0.00041398	0.120711	0.00824447	0.469876	1.26614e-27	-0.0817769	0.0740641493549156"
RPAIN	turquoise	0.17889	8.4022e-05	0.26719	2.94639e-09	0.425564	1.89813e-22	0.290508	9.48304e-11	0.416424	1.79589e-21	0.120761	0.00821757116990334"
TIPRL	turquoise	0.363006	2.4652e-16	0.811293	4.92403e-113	-0.0319293	0.486162	-0.210249	3.54165e-06	0.306359	7.60831e-12	0.0142776	0.755531684519518"
VPS26B	turquoise	0.309626	4.43661e-12	0.656475	2.94177e-60	-0.0287676	0.530375	-0.0647834	0.157318	0.308164	5.65197e-12	-0.0563304	0.218953403712664"
TMEM167B	turquoise	0.282163	3.36615e-10	0.796257	5.7898e-106	-0.30669	7.2061e-12	-0.303476	1.21767e-11	0.142376	0.00180504	0.0288747	0.528843576839143"
LSR	turquoise	0.370436	5.40179e-17	0.401509	6.0832e-20	0.0812169	0.0760722	0.387824	1.32262e-18	0.635918	1.58047e-55	0.0249966	0.585643216336988"
UBE2Q2	turquoise	0.344683	8.82994e-15	0.83349	1.01024e-124	-0.218466	1.41955e-06	-0.222602	8.83887e-07	0.260249	7.70475e-09	0.0129508	0.777624729246252"
CRLS1	turquoise	0.202928	7.76194e-06	0.0889544	0.0519448	-0.0184319	0.687714	0.114702	0.0120911	0.0515614	0.260549	0.161104	0.000406009237873017"
SLC38A11	turquoise	0.0109095	0.811959	0.24458	6.10286e-08	0.0630427	0.168798	-0.181828	6.37962e-05	-0.0175508	0.701911	0.275087	9.53864259410758e-10"
ARL1	turquoise	0.46838	1.94874e-27	0.804822	6.46648e-110	-0.280769	4.14258e-10	-0.196822	1.46189e-05	0.302841	1.34977e-11	-0.104991	0.0216882156949944"
GNA11	turquoise	-0.0048236	0.91623	0.396641	1.84942e-19	-0.166627	0.000253127	0.0970213	0.0339513	0.16511	0.00028864	0.0825197	0.071467352840496"
SMARCA2	turquoise	0.272836	1.32036e-09	0.790978	1.27435e-103	-0.358507	6.06537e-16	-0.403971	3.44253e-20	-0.0209041	0.648474	0.111544	0.0146893287977668"
HMGCS1	turquoise	0.446937	7.52326e-25	0.774121	1.42528e-96	-0.385955	1.99173e-18	-0.327091	2.21274e-13	0.0732255	0.109843	-0.00877189	0.848303687869605"
TIPARP	turquoise	0.253848	1.82469e-08	0.523606	5.26304e-35	-0.438586	6.84284e-24	-0.511493	3.1728e-33	-0.228213	4.5803e-07	0.0505413	0.270111085417095"
NFIC	turquoise	0.15567	0.000636939	0.649088	1.62436e-58	-0.291753	7.82224e-11	-0.251793	2.39466e-08	0.0443979	0.332736	-0.0346183	0.450181955601404"
COPS3	turquoise	0.255791	1.40812e-08	0.539317	2.00729e-37	0.203111	7.61375e-06	0.137905	0.00251436	0.507965	1.01552e-32	0.0403876	0.378290312109888"
BEX4	turquoise	0.00685268	0.881213	0.288957	1.20395e-10	-0.239026	1.22948e-07	-0.06965	0.128352	0.0585461	0.201337	0.0860195	0.0602139257657284"
CREB3L1	turquoise	0.378851	9.22372e-18	0.292143	7.36223e-11	-0.0898631	0.0495852	0.0582167	0.203889	0.205578	5.86172e-06	-0.0959573	0.0359684431836264"
HOXB13	turquoise	0.257303	1.14916e-08	0.452171	1.82763e-25	0.170764	0.000175947	0.316922	1.29831e-12	0.547104	1.1376e-38	-0.0456039	0.31975839371947"
UBL3	turquoise	0.235791	1.83451e-07	0.811192	5.51637e-113	-0.237046	1.57175e-07	-0.51956	2.10744e-34	-0.0415335	0.3649	0.0592987	0.195595098798085"
PEA15	turquoise	0.0649052	0.156537	0.246798	4.5915e-08	-0.352218	2.08495e-15	-0.156684	0.00058624	-0.0687761	0.133224	0.0695753	0.12876282491176"
POLR3E	turquoise	0.535551	7.83545e-37	0.708956	3.33769e-74	-0.0263852	0.564983	0.0600971	0.189635	0.370009	5.90076e-17	0.0544411	0.234824542079507"
EGFR	turquoise	0.221178	1.04154e-06	0.713693	1.28989e-75	-0.407601	1.47418e-20	-0.519597	2.08105e-34	-0.169815	0.000191401	0.0682113	0.136448266863731"
UPF2	turquoise	0.319223	8.75005e-13	0.831851	8.42698e-124	-0.278294	5.97098e-10	-0.499697	1.47168e-31	-0.0598078	0.191778	0.117061	0.0104240542998355"
UBE2A	turquoise	0.366903	1.11727e-16	0.774406	1.09661e-96	-0.148535	0.00112583	-0.0900523	0.0491052	0.371591	4.25079e-17	0.0716798	0.117568572779595"
PPHLN1	turquoise	0.342877	1.24093e-14	0.783659	1.75134e-100	-0.0592773	0.195756	-0.205041	6.20678e-06	0.272332	1.41949e-09	0.115671	0.0113799037273178"
BMI1	turquoise	0.253901	1.81183e-08	0.726228	1.69439e-79	-0.160493	0.000427379	-0.367319	1.02617e-16	0.0632512	0.167391	-0.0713913	0.11905644449447"
ABI2	turquoise	0.190766	2.68754e-05	0.815212	5.55201e-115	-0.154135	0.000721456	-0.345145	8.09114e-15	0.100114	0.0286272	0.0126892	0.782002097105906"
TSPAN13	turquoise	0.414534	2.83448e-21	0.51614	6.71362e-34	-0.0545757	0.233668	-0.0796348	0.0819861	0.300102	2.09808e-11	-0.101931	0.0258462353340774"
ZNF275	turquoise	0.406575	1.87546e-20	0.858164	6.25585e-140	-0.247791	4.03877e-08	-0.423129	3.47683e-22	0.0322302	0.482059	-0.0455718	0.3200996884717"
PDIA3	turquoise	0.418603	1.05773e-21	0.432814	3.03788e-23	0.0546842	0.232738	0.272519	1.38195e-09	0.611843	2.00172e-50	-0.0658752	0.150424387439615"
LIMCH1	turquoise	0.199395	1.12222e-05	0.76104	1.64234e-91	-0.306133	7.89507e-12	-0.374574	2.27975e-17	0.0040711	0.929261	-0.0760559	0.0967377525398631"
COPS7A	turquoise	0.149791	0.00102021	0.437868	8.24977e-24	-0.0646976	0.15787	0.11308	0.0133703	0.344116	9.82772e-15	0.0768852	0.0931437026712096"
STEAP1	turquoise	0.460579	1.78702e-26	0.563358	2.21782e-41	0.0188417	0.681147	0.0930096	0.0420957	0.419077	9.4214e-22	-0.107094	0.0191791286204795"
SC5D	turquoise	0.329936	1.33258e-13	0.774324	1.1824e-96	-0.309591	4.46216e-12	-0.261845	6.19179e-09	0.192475	2.26754e-05	-0.00421703	0.926732399639723"
CRELD1	turquoise	0.297439	3.2072e-11	0.468426	1.92356e-27	0.0101414	0.824977	0.0133758	0.770527	0.158322	0.000512183	0.0393009	0.391264636041377"
STT3B	turquoise	0.425268	2.04339e-22	0.874979	4.73877e-152	-0.207599	4.72044e-06	-0.308478	5.36615e-12	0.216194	1.8344e-06	0.0348263	0.447463107458382"
NFATC3	turquoise	0.341718	1.54183e-14	0.822742	7.37982e-119	-0.430465	5.52704e-23	-0.558631	1.41092e-40	-0.125671	0.00593591	0.0246976	0.590136426356672"
SUGP2	turquoise	0.186236	4.18632e-05	0.469232	1.52476e-27	0.145231	0.00145356	0.19969	1.08845e-05	0.316853	1.31371e-12	-0.0259019	0.572134908084876"
MYCBP2	turquoise	0.323561	4.12106e-13	0.819042	6.24404e-117	-0.41422	3.05664e-21	-0.501477	8.32694e-32	-0.104758	0.0219835	0.0097101	0.832307425108561"
BANK1	turquoise	0.181521	6.56681e-05	0.242735	7.71567e-08	-0.187357	3.75497e-05	-0.0336173	0.463397	0.0900537	0.0491017	-0.100953	0.0273128519333324"
KPNA6	turquoise	0.379213	8.53827e-18	0.917009	3.92993e-192	-0.385752	2.08218e-18	-0.446639	8.14956e-25	0.0382033	0.40464	0.0405445	0.37643960841775"
MYO6	turquoise	0.233027	2.57051e-07	0.62093	2.67599e-52	0.0678349	0.13863	-0.208149	4.44857e-06	0.171624	0.000162967	-0.111389	0.0148288035321901"
PREPL	turquoise	0.386637	1.71593e-18	0.885823	7.72691e-161	-0.317273	1.22281e-12	-0.408937	1.07616e-20	0.0811606	0.0762765	-0.0432793	0.345072559887381"
SLC25A17	turquoise	0.427588	1.14313e-22	0.532268	2.53216e-36	0.0296643	0.517631	0.175775	0.000111979	0.478562	9.90875e-29	-0.120542	0.00833592397074342"
ZNF532	turquoise	0.151083	0.00092123	0.583792	5.23466e-45	-0.397019	1.6974e-19	-0.385059	2.42179e-18	-0.152151	0.000846145	-0.0216364	0.637028547225399"
CALU	turquoise	0.427202	1.2595e-22	0.828912	3.56476e-122	-0.340688	1.86863e-14	-0.441945	2.83637e-24	0.0588831	0.198751	0.0909723	0.046826854202348"
TXNDC15	turquoise	0.298786	2.58876e-11	0.577774	6.51086e-44	-0.138634	0.00238375	-0.0300132	0.512716	0.357602	7.2572e-16	0.0941193	0.0396929112545999"
NCOA4	turquoise	0.411305	6.13816e-21	0.839441	3.75505e-128	-0.251046	2.64202e-08	-0.371848	4.03001e-17	0.10984	0.016286	0.0044466	0.922755869611181"
PLEKHH1	turquoise	0.348129	4.58513e-15	0.703882	1.01356e-72	-0.138188	0.00246298	-0.175357	0.000116328	0.144529	0.00153365	-0.109675	0.0164488875987273"
KLF9	turquoise	0.167139	0.000242107	0.514797	1.05413e-33	-0.370701	5.11328e-17	-0.481244	4.44548e-29	-0.249003	3.45087e-08	0.0988955	0.0306325349983082"
BAZ2B	turquoise	0.201089	9.41086e-06	0.8151	6.3169e-115	-0.284439	2.39238e-10	-0.493796	9.49426e-31	-0.0772045	0.0917887	0.0580723	0.20501477478284"
VPS36	turquoise	0.166326	0.000259834	0.665125	2.31944e-62	-0.186684	4.00853e-05	-0.403309	4.01399e-20	-0.0206746	0.652077	0.0646803	0.157980657909876"
TOMM5	turquoise	0.210657	3.38747e-06	0.0940046	0.0399359	0.119321	0.00902114	0.0780443	0.0883006	0.0217623	0.635069	0.0208785	0.648875124539434"
PKM	turquoise	0.0260334	0.570185	0.378944	9.04293e-18	0.0790991	0.0840706	0.191799	2.42564e-05	0.408442	1.2095e-20	0.100873	0.0274356846061648"
NPY	turquoise	0.0597145	0.192474	0.138684	0.0023749	0.00902454	0.84399	0.0628295	0.170246	0.143241	0.00169111	-0.0979443	0.0322805407373569"
ALKBH5	turquoise	0.200855	9.64369e-06	0.640067	1.87538e-56	-0.22785	4.7817e-07	-0.164981	0.00029186	0.156648	0.000587955	0.10103	0.0271948899641791"
FAM114A1	turquoise	0.136442	0.00279673	0.636722	1.04863e-55	-0.367215	1.04832e-16	-0.30185	1.58423e-11	0.0665024	0.146569	0.110577	0.0155778598234897"
PMEPA1	turquoise	0.245463	5.45073e-08	0.506355	1.7191e-32	-0.0668691	0.144351	0.0613538	0.180525	0.335174	5.16686e-14	-0.14419	0.00157367382306515"
NAALADL2	turquoise	0.198849	1.18723e-05	0.613465	9.35953e-51	-0.0121148	0.791637	-0.0740664	0.105811	0.307198	6.62771e-12	-0.031958	0.485769533414923"
NTAN1	turquoise	0.0201497	0.660351	0.372065	3.85202e-17	-0.26902	2.27614e-09	-0.235209	1.97039e-07	-0.102663	0.0247941	0.0973989	0.0332591393261659"
SMYD2	turquoise	0.228974	4.18435e-07	0.398939	1.09672e-19	-0.0118945	0.795342	-0.0242721	0.596559	0.238357	1.3362e-07	0.290955	8.85052481093232e-11"
GNAI3	turquoise	0.350472	2.92291e-15	0.812359	1.46877e-113	-0.172895	0.000145407	-0.253116	2.01077e-08	0.24201	8.45703e-08	-0.0470304	0.30483929376558"
ARL4A	turquoise	-0.305025	9.46336e-12	-0.0452479	0.323554	0.0368017	0.422109	-0.16042	0.000430031	-0.143218	0.0016941	0.385265	2.31545757137284e-18"
NDUFS1	turquoise	0.421002	5.8776e-22	0.917182	2.44559e-192	-0.255995	1.37013e-08	-0.360894	3.76893e-16	0.177867	9.23789e-05	-0.0163966	0.720666765101713"
KIAA0319L	turquoise	0.359219	5.26529e-16	0.620459	3.35953e-52	-0.118531	0.00949118	0.00633719	0.89009	0.353463	1.63651e-15	0.0283883	0.535811202272792"
CYB561A3	turquoise	0.306429	7.52069e-12	0.439943	4.80002e-24	-0.0399592	0.383373	0.0569208	0.214155	0.290273	9.83369e-11	0.0955117	0.0368429580794969"
ATP6AP1	turquoise	0.319585	8.22077e-13	0.502331	6.32953e-32	-0.0514387	0.261686	0.314497	1.96056e-12	0.592586	1.19553e-46	-0.0168878	0.712664392570861"
BAIAP2	turquoise	0.281776	3.56631e-10	0.272437	1.39835e-09	-0.0747173	0.102771	0.223931	7.57626e-07	0.277857	6.36724e-10	0.0959533	0.0359762725638659"
MESP1	turquoise	-0.0470711	0.30442	-0.328094	1.85176e-13	0.0677502	0.139125	0.428047	1.01842e-22	0.16205	0.000374848	-0.148683	0.00111291642243235"
REL	turquoise	0.264864	4.07866e-09	0.715687	3.21621e-76	-0.423501	3.17122e-22	-0.615453	3.66563e-51	-0.246369	4.85226e-08	0.0759994	0.0969864271240128"
TERF1	turquoise	0.383832	3.16136e-18	0.799702	1.57055e-107	-0.207326	4.86075e-06	-0.312319	2.82965e-12	0.109013	0.0171147	-0.0393557	0.390603961631208"
ARIH1	turquoise	0.393515	3.7399e-19	0.919897	1.22285e-195	-0.263973	4.61596e-09	-0.44949	3.78423e-25	0.0581654	0.204289	0.0261764	0.568067813777507"
CMTM4	turquoise	0.365017	1.64098e-16	0.699614	1.69167e-71	-0.00720638	0.875131	-0.144331	0.00155696	0.280697	4.18666e-10	-0.157455	0.000550213422678546"
RHPN2	turquoise	0.449646	3.62864e-25	0.726187	1.74539e-79	-0.035782	0.435091	-0.0689929	0.132002	0.324569	3.45345e-13	-0.159226	0.000475134000336187"
TRPM8	turquoise	0.220434	1.13432e-06	0.376893	1.39806e-17	0.00583552	0.898742	0.0627858	0.170544	0.272153	1.45643e-09	-0.0753136	0.10004756357904"
APP	turquoise	0.236639	1.6527e-07	0.52976	6.15181e-36	-0.227587	4.93328e-07	-0.275443	9.05854e-10	0.0315319	0.491608	0.182359	6.06727821589296e-05"
FBXL3	turquoise	0.279405	5.06915e-10	0.712024	4.08843e-75	-0.253406	1.93501e-08	-0.342591	1.30927e-14	0.0405844	0.375969	-0.0344219	0.452757944564109"
NELFCD	turquoise	0.424791	2.30115e-22	0.556004	3.8953e-40	0.113661	0.012899	0.119271	0.00905065	0.423769	2.96707e-22	0.0927065	0.0427729196657438"
MAPK1	turquoise	0.405729	2.28577e-20	0.918427	7.73443e-194	-0.402242	5.13802e-20	-0.503349	4.55808e-32	0.00259042	0.954954	-0.0193152	0.673590079956812"
PRKAR2A	turquoise	0.432019	3.72242e-23	0.882951	1.99412e-158	-0.324354	3.58597e-13	-0.408667	1.1469e-20	0.104598	0.0221877	0.0249338	0.586585172483639"
ANKRD12	turquoise	0.321925	5.48218e-13	0.851047	2.91062e-135	-0.30264	1.39442e-11	-0.520959	1.30726e-34	-0.0636366	0.164812	0.00495788	0.913906775685638"
CIR1	turquoise	0.0186398	0.684379	0.506372	1.70952e-32	0.127539	0.00522987	-0.0645634	0.158735	0.28794	1.40665e-10	0.0911936	0.0462923498142699"
VPS29	turquoise	0.116385	0.0108797	0.407293	1.58501e-20	0.206283	5.43655e-06	0.22163	9.88835e-07	0.502861	5.3358e-32	0.085673	0.0612585940799046"
MIOS	turquoise	0.382271	4.43044e-18	0.667816	4.9716e-63	-0.180801	7.02746e-05	-0.132296	0.00376043	0.211933	2.94527e-06	-0.0247147	0.589879444996771"
CRAT	turquoise	0.211935	2.94459e-06	0.23693	1.59442e-07	-0.154966	0.0006745	0.195074	1.74601e-05	0.268234	2.54345e-09	0.00921697	0.840707036568395"
TLE3	turquoise	0.284543	2.35552e-10	0.513181	1.80952e-33	-0.0463539	0.311856	0.0862952	0.0593937	0.268451	2.46654e-09	-0.0303984	0.507318378602973"
MEF2D	turquoise	0.173316	0.000139989	0.644748	1.62814e-57	-0.340947	1.78049e-14	-0.343159	1.17693e-14	-0.0624874	0.172589	-0.00737559	0.87222405567544"
TENM1	turquoise	0.118472	0.00952739	0.0894405	0.050671	-0.107382	0.0188562	0.00667199	0.884323	-0.0410477	0.37054	-0.0110892	0.808921280472215"
TRAF7	turquoise	0.4561	6.21603e-26	0.742645	6.39348e-85	0.0690927	0.131443	-0.0106029	0.81715	0.382986	3.79693e-18	0.037985	0.407332070548915"
FBXO25	turquoise	0.203432	7.36022e-06	0.432513	3.28075e-23	-0.0156929	0.732186	0.0785228	0.086361	0.332474	8.43971e-14	-0.119805	0.00874349194532872"
THAP5	turquoise	0.261255	6.71479e-09	0.814862	8.32233e-115	-0.118152	0.00972408	-0.296903	3.49136e-11	0.189906	2.92575e-05	-0.0622957	0.173912416941422"
EVL	turquoise	-0.0514285	0.261781	0.0105528	0.817998	0.0524617	0.252306	0.0724735	0.11355	-0.0405201	0.376727	0.0785566	0.0862251590790947"
ALDH9A1	turquoise	0.385692	2.10959e-18	0.809233	4.98713e-112	-0.256779	1.23314e-08	-0.243226	7.25009e-08	0.219462	1.2676e-06	-0.0485699	0.289263036786788"
BCAP29	turquoise	0.200256	1.02638e-05	0.276729	7.50981e-10	-0.162706	0.000354535	-0.0664316	0.147001	0.0573079	0.21105	-0.00256146	0.955457196974252"
SLC38A2	turquoise	0.403296	4.02619e-20	0.708971	3.30384e-74	-0.348228	4.49899e-15	-0.540232	1.43832e-37	-0.145269	0.00144939	0.0202036	0.659498968579102"
DCUN1D5	turquoise	0.381595	5.12527e-18	0.424056	2.76282e-22	0.367121	1.06854e-16	0.315091	1.77295e-12	0.626945	1.4223e-53	0.0557155	0.224032867959694"
AGPAT1	turquoise	0.159899	0.000449195	0.489854	3.23268e-30	-0.237132	1.55526e-07	-0.112188	0.0141231	0.0944994	0.038897	0.102273	0.0253495320159765"
BTG2	turquoise	0.0623151	0.173778	0.22736	5.06706e-07	-0.211797	2.98937e-06	-0.333466	7.05222e-14	-0.206	5.60342e-06	0.0896886	0.0500310588588795"
HELZ	turquoise	0.317461	1.18414e-12	0.891707	5.48166e-166	-0.356903	8.33187e-16	-0.587735	9.7531e-46	-0.114993	0.0118735	0.0566914	0.216010316432591"
ATP1B3	turquoise	0.173099	0.000142757	0.389228	9.70619e-19	0.134558	0.00320273	0.100528	0.0279712	0.413041	4.05556e-21	0.0804837	0.0787684436425039"
PCYOX1	turquoise	0.308767	5.11588e-12	0.822851	6.46252e-119	-0.450277	3.05884e-25	-0.485815	1.11574e-29	-0.0052655	0.908588	0.0374392	0.414108646453166"
ARHGAP32	turquoise	0.453634	1.22519e-25	0.814434	1.36385e-114	-0.263565	4.88427e-09	-0.361376	3.42159e-16	0.0706273	0.123068	-0.0652851	0.1541209004366"
EBAG9	turquoise	0.342387	1.36043e-14	0.544893	2.58976e-38	-0.109867	0.0162601	-0.152428	0.000827564	0.16354	0.00033025	0.0816729	0.0744338772633427"
DIP2A	turquoise	0.3702	5.67201e-17	0.649559	1.26202e-58	-0.284414	2.4016e-10	-0.227056	5.25273e-07	0.0239775	0.601025	-0.0947991	0.0382791113465294"
PLA2G2A	turquoise	0.0485589	0.289373	0.149023	0.00108369	-0.0944297	0.0390421	0.035305	0.44124	0.118497	0.00951226	0.0463228	0.312180756729545"
FNDC3B	turquoise	0.347047	5.6378e-15	0.841019	4.38557e-129	-0.331941	9.29272e-14	-0.458959	2.81043e-26	0.0398757	0.38437	-0.015931	0.728280853085553"
PDCD6	turquoise	0.236585	1.66372e-07	0.419853	7.79134e-22	-0.0361955	0.429799	-0.12051	0.00835293	0.00860569	0.851144	0.0702655	0.125004222886547"
ATP2A2	turquoise	0.365264	1.56055e-16	0.770052	5.81332e-95	-0.454263	1.03104e-25	-0.589039	5.56647e-46	-0.191665	2.45801e-05	0.0750645	0.101178604478153"
PDIA4	turquoise	0.452213	1.80682e-25	0.658766	8.286e-61	-0.0489188	0.285809	0.0623538	0.173511	0.48832	5.18422e-30	0.0330673	0.470748352426386"
EPN2	turquoise	0.360419	4.14401e-16	0.798357	6.47962e-107	-0.471645	7.57958e-28	-0.54926	5.06992e-39	-0.198507	1.22983e-05	0.0391273	0.393362290695702"
SDCCAG8	turquoise	0.304999	9.50417e-12	0.845764	5.93171e-132	-0.151817	0.000868965	-0.25145	2.50551e-08	0.207372	4.83696e-06	0.0457797	0.317893859013835"
SLC27A5	turquoise	-0.156076	0.000616175	-0.474327	3.46279e-28	0.543394	4.50856e-38	0.65145	4.559e-59	0.379881	7.40267e-18	0.0711143	0.120498788739179"
SEZ6L2	turquoise	0.1643	0.000309435	0.322167	5.25557e-13	-0.0925586	0.0431068	0.190448	2.77335e-05	0.366653	1.17602e-16	-0.00648199	0.887595378674489"
DDX1	turquoise	0.289348	1.13381e-10	0.828188	8.86749e-122	0.0413055	0.36754	-0.128308	0.00496189	0.399592	9.44528e-20	0.0380245	0.406843858622661"
ZBTB10	turquoise	0.332362	8.61266e-14	0.564915	1.19808e-41	-0.147757	0.00119625	-0.35635	9.29301e-16	-0.0390418	0.394398	-0.136941	0.0026974162049476"
SNTB2	turquoise	0.370929	4.87771e-17	0.77729	7.52251e-98	-0.504648	2.99404e-32	-0.49367	9.87591e-31	-0.0980235	0.0321405	0.0497755	0.277444954089005"
ATG3	turquoise	0.233827	2.33253e-07	0.658119	1.18612e-60	0.109472	0.0166499	-0.000156265	0.997281	0.471588	7.70714e-28	0.192208	2.32863012663783e-05"
KDELR2	turquoise	0.411608	5.71179e-21	0.521891	9.49824e-35	-0.0811309	0.0763846	0.101098	0.0270904	0.451403	2.25284e-25	-0.0106619	0.816150074918962"
CLDN8	turquoise	0.399195	1.03431e-19	0.476496	1.82805e-28	-0.10607	0.0203674	-0.00209439	0.963573	0.309104	4.83823e-12	-0.0260418	0.570059514458646"
SAR1A	turquoise	0.329985	1.32098e-13	0.66924	2.18644e-63	-0.0537376	0.240937	-0.112947	0.0134804	0.300126	2.09007e-11	0.0684956	0.134818076054891"
IFRD1	turquoise	-0.168477	0.000215356	-0.319466	8.39148e-13	0.278606	5.70338e-10	0.325314	3.02928e-13	0.0892165	0.0512547	0.122037	0.00755967450861964"
HMGB1	turquoise	0.157489	0.000548667	0.595012	4.12766e-47	0.138642	0.00238227	-0.189788	2.95984e-05	0.183785	5.2977e-05	0.0268266	0.558489871280135"
GALNT3	turquoise	0.354574	1.31709e-15	0.653302	1.67009e-59	-0.173386	0.000139106	-0.273423	1.21339e-09	0.0891733	0.051368	-0.118473	0.00952643149822838"
MACROD1	turquoise	-0.227457	5.0096e-07	-0.472473	5.95575e-28	0.540957	1.10349e-37	0.696002	1.76247e-70	0.390625	7.1243e-19	-0.00229594	0.960070463211746"
TMEM87A	turquoise	0.411039	6.53917e-21	0.737952	2.49909e-83	-0.062631	0.171602	-0.0111221	0.808365	0.430637	5.29127e-23	-0.0211497	0.644624940918551"
WSB2	turquoise	0.364814	1.71006e-16	0.726583	1.30599e-79	-0.029802	0.515689	-0.135927	0.00290273	0.317054	1.26934e-12	-0.0503343	0.272080030832701"
CTDSP2	turquoise	0.162892	0.000348993	0.753084	1.37096e-88	-0.205201	6.10177e-06	-0.481957	3.58815e-29	-0.0954025	0.0370601	0.192722	2.21225602127363e-05"
EIF5B	turquoise	0.277259	6.9502e-10	0.545961	1.742e-38	-0.0877982	0.0550817	-0.124263	0.00652386	0.277529	6.68024e-10	0.0060742	0.894624314893621"
BMPR2	turquoise	0.244638	6.05725e-08	0.871115	4.08252e-149	-0.363867	2.07164e-16	-0.574588	2.42173e-43	-0.0910063	0.0467445	0.0637739	0.163901211435687"
DYNLRB1	turquoise	-0.399198	1.0337e-19	-0.670195	1.25713e-63	0.454922	8.6018e-26	0.702108	3.28398e-72	0.311482	3.25598e-12	0.00866878	0.850065621848997"
PTTG1IP	turquoise	0.147368	0.00123288	0.548199	7.55313e-39	-0.1571	0.000566542	-0.0472567	0.302515	0.278264	5.99729e-10	0.238544	1.30554228131082e-07"
EIF2S1	turquoise	0.44488	1.30351e-24	0.803555	2.55511e-109	-0.0141865	0.757043	-0.146668	0.00130151	0.362748	2.59715e-16	-0.0431179	0.346876074510877"
DDAH1	turquoise	0.351567	2.36546e-15	0.634289	3.61697e-55	-0.207033	5.01627e-06	-0.205704	5.78362e-06	0.160165	0.000439294	-0.145883	0.00138261470687656"
MAP3K2	turquoise	0.272562	1.3734e-09	0.866778	6.21937e-146	-0.308057	5.75309e-12	-0.493532	1.03093e-30	-0.00618583	0.892699	0.0625784	0.171963294928066"
TRIM68	turquoise	0.385395	2.25084e-18	0.509508	6.11555e-33	-0.148467	0.00113179	-0.030676	0.503446	0.232922	2.60363e-07	-0.0754728	0.0993303688132808"
FKBP2	turquoise	-0.167613	0.000232292	-0.401506	6.08766e-20	0.455092	8.20758e-26	0.545332	2.20079e-38	0.24654	4.74624e-08	0.0461166	0.31434227863967"
DCXR	turquoise	-0.091399	0.0458006	-0.388577	1.12059e-18	0.307581	6.22337e-12	0.629354	4.31087e-54	0.364047	1.99782e-16	-0.0462522	0.31291963205781"
LYPLA1	turquoise	0.497423	3.03153e-31	0.651439	4.58728e-59	-0.157733	0.000537742	-0.208529	4.26916e-06	0.171169	0.000169713	-0.185465	4.50950657148591e-05"
ABI1	turquoise	0.34567	7.3247e-15	0.88242	5.47697e-158	-0.28244	3.2294e-10	-0.460115	2.03483e-26	0.0447779	0.328611	0.0621382	0.175005450149428"
ABHD2	turquoise	0.356409	9.18532e-16	0.534412	1.17856e-36	-0.365657	1.44063e-16	-0.307015	6.83034e-12	-0.0295511	0.519231	0.0723994	0.113920789173848"
ZNF827	turquoise	0.220624	1.10992e-06	0.754165	5.57948e-89	-0.366973	1.10149e-16	-0.375574	1.84697e-17	-0.0234373	0.609251	-0.0216504	0.636809631641913"
FLII	turquoise	0.212979	2.62448e-06	0.63514	2.34845e-55	-0.158336	0.000511613	-0.101393	0.0266449	0.178054	9.07963e-05	0.180037	7.54909139579451e-05"
PSMD3	turquoise	0.381625	5.09266e-18	0.538829	2.39747e-37	0.134518	0.00321183	0.228631	4.35861e-07	0.518817	2.71364e-34	-0.0148635	0.745839569985901"
AP2M1	turquoise	0.00818806	0.85829	0.337336	3.47642e-14	0.00974677	0.831684	0.266432	3.2766e-09	0.4285	9.08587e-23	0.156164	0.000611759965815161"
GCNT2	turquoise	0.118557	0.00947543	0.311212	3.40602e-12	-0.282226	3.33427e-10	-0.0671244	0.142821	0.0556923	0.224226	0.0200772	0.661497015520131"
WLS	turquoise	0.0423876	0.355112	0.443249	2.00982e-24	-0.230987	3.28848e-07	-0.238873	1.25317e-07	0.0400558	0.382224	0.284548	2.35373013132518e-10"
PGRMC2	turquoise	0.246999	4.47356e-08	0.66925	2.1744e-63	-0.0406798	0.374848	-0.0973175	0.0334073	0.332433	8.50337e-14	-0.0204239	0.656024239011812"
RNF145	turquoise	0.225799	6.0905e-07	0.654271	9.85101e-60	-0.203732	7.13056e-06	-0.364654	1.76654e-16	0.00419813	0.92706	0.106614	0.0197291072706638"
SHC1	turquoise	0.445421	1.12835e-24	0.783877	1.419e-100	-0.440726	3.90944e-24	-0.471613	7.6507e-28	-0.106968	0.0193221	0.0519766	0.256724436199807"
FDFT1	turquoise	0.175221	0.000117785	0.395402	2.44694e-19	-0.211343	3.14212e-06	0.0481239	0.293719	0.251848	2.37744e-08	0.0512553	0.263393604171421"
HNMT	turquoise	-0.0641323	0.161541	0.339667	2.25921e-14	0.0306419	0.50392	-0.155648	0.000638067	0.0779942	0.0885054	0.159811	0.000452524938347182"
POLR2M	turquoise	0.109283	0.0168395	0.683837	3.67413e-67	-0.0497688	0.27751	-0.255086	1.54723e-08	0.149246	0.0010649	-0.0908796	0.0470523428234554"
PPP2R2D	turquoise	0.22776	4.83309e-07	0.454746	9.0272e-26	0.255335	1.49661e-08	0.237718	1.44643e-07	0.498083	2.45933e-31	-0.082741	0.0707082310850054"
XRCC5	turquoise	0.309973	4.18779e-12	0.835736	5.32333e-126	0.0305255	0.505543	-0.193777	1.9902e-05	0.349506	3.52101e-15	-0.00697664	0.879081002826886"
ATL3	turquoise	0.229555	3.90405e-07	0.731333	3.85159e-81	-0.178826	8.45226e-05	-0.24065	1.0036e-07	0.213157	2.57326e-06	0.116218	0.0109946229783958"
TTLL7	turquoise	0.132892	0.00360552	0.642128	6.4277e-57	-0.376688	1.45997e-17	-0.39744	1.54262e-19	-0.0526809	0.250327	0.235102	1.99637125485457e-07"
RAMP1	turquoise	-0.0755828	0.0988371	-0.394322	3.12068e-19	0.10182	0.0260091	0.326082	2.64533e-13	0.0483504	0.291451	0.0369967	0.419651960294798"
ZNF75A	turquoise	0.299125	2.45266e-11	0.593529	7.91584e-47	0.0280224	0.541083	0.0279908	0.54154	0.277089	7.12542e-10	0.0178523	0.697041870169293"
PGK1	turquoise	0.374778	2.18377e-17	0.747245	1.62693e-86	-0.0927361	0.0427066	-0.132088	0.00381595	0.334995	5.33918e-14	0.0308716	0.500727480398075"
MED4	turquoise	-0.0189433	0.679523	0.330668	1.16862e-13	0.0167329	0.715184	-0.120756	0.00822059	0.0913081	0.0460177	0.00448581	0.922076844105229"
GTF3C1	turquoise	0.316816	1.32209e-12	0.670082	1.34239e-63	-0.219345	1.2846e-06	0.035597	0.437469	0.334376	5.97683e-14	-0.029791	0.515843675699124"
STEAP4	turquoise	0.383441	3.44135e-18	0.600439	3.70293e-48	-0.0684717	0.134955	-0.121143	0.0080156	0.247922	3.9707e-08	0.00283625	0.950684431401117"
LNPEP	turquoise	0.130546	0.00425073	0.786833	7.90566e-102	-0.29038	9.67251e-11	-0.451752	2.04887e-25	-0.018004	0.694595	0.0545706	0.233711731179464"
NDUFB8	turquoise	-0.308072	5.7386e-12	-0.572427	5.85635e-43	0.519588	2.08779e-34	0.579159	3.662e-44	0.2241	7.42838e-07	0.04379	0.339404631561129"
ZHX1	turquoise	0.402476	4.86763e-20	0.821223	4.61972e-118	-0.271	1.71779e-09	-0.441682	3.04032e-24	0.013193	0.773577	-0.0532351	0.245370992352283"
KLK2	turquoise	0.166882	0.000247586	0.16253	0.000359902	0.122708	0.00723286	0.334111	6.27203e-14	0.39818	1.30365e-19	-0.0604277	0.187206205285927"
SLC39A7	turquoise	0.443913	1.68539e-24	0.485332	1.29264e-29	0.0580749	0.204995	0.371208	4.60258e-17	0.662444	1.05844e-61	-0.0471548	0.303560099392738"
ZDHHC4	turquoise	0.134517	0.00321206	0.470734	9.87519e-28	-0.0212624	0.642863	-0.0592142	0.196233	0.194424	1.86459e-05	0.0905195	0.0479369375440211"
TP53I11	turquoise	0.241238	9.32073e-08	0.335502	4.86618e-14	-0.177338	9.70041e-05	-0.108735	0.0174011	-0.0270644	0.555007	-0.209463	3.85832872952688e-06"
TMSB10	turquoise	-0.263589	4.8686e-09	-0.4011	6.68449e-20	0.310616	3.76261e-12	0.43868	6.67723e-24	0.255108	1.54286e-08	0.129699	0.00450818296118213"
HNRNPA2B1	turquoise	0.427989	1.03328e-22	0.68946	1.12582e-68	0.0468142	0.30707	-0.0933862	0.0412668	0.283766	2.64746e-10	0.00669341	0.883954540092275"
GAA	turquoise	0.180685	7.1043e-05	0.385672	2.11865e-18	0.069557	0.128864	0.298253	2.81829e-11	0.517805	3.82519e-34	0.0397042	0.386418925505775"
ZNF652	turquoise	0.358244	6.39068e-16	0.516447	6.05349e-34	-0.275418	9.09164e-10	-0.119693	0.00880716	0.151112	0.000919083	-0.123561	0.00683563664319306"
SSR3	turquoise	0.514977	9.92618e-34	0.736728	6.41638e-83	-0.111589	0.0146492	-0.0804936	0.0787314	0.406839	1.76311e-20	-0.030277	0.509016651389589"
MAP7	turquoise	0.368072	8.7942e-17	0.764243	1.01516e-92	-0.0256855	0.57535	-0.159621	0.000459746	0.317824	1.11283e-12	0.00940263	0.837542424454831"
RAB4A	turquoise	0.209185	3.97636e-06	0.576611	1.05349e-43	-0.00324929	0.943514	-0.0468036	0.30718	0.292486	6.98004e-11	-0.0254767	0.578461284949066"
LRP10	turquoise	0.227109	5.21988e-07	0.612338	1.58774e-50	-0.303818	1.15206e-11	-0.147679	0.00120344	0.132513	0.00370342	0.143673	0.0016367685296661"
SIPA1L3	turquoise	0.362569	2.69214e-16	0.755791	1.43108e-89	-0.19227	2.31443e-05	-0.330475	1.20996e-13	0.0490301	0.284712	-0.0168914	0.71260455753316"
FKBP3	turquoise	0.327692	1.98873e-13	0.502096	6.82608e-32	0.220671	1.10398e-06	0.190865	2.66123e-05	0.509516	6.09992e-33	-0.126027	0.00579502955626309"
PDHA1	turquoise	0.148625	0.00111794	0.410534	7.37282e-21	0.305176	9.23297e-12	0.20704	5.01249e-06	0.455112	8.16292e-26	0.096955	0.0340741361475338"
FCGRT	turquoise	-0.410336	7.72826e-21	-0.156293	0.00060534	0.191109	2.59753e-05	0.194519	1.84687e-05	0.0423221	0.355857	0.165528	0.000278421075167945"
ADPGK	turquoise	0.363776	2.11036e-16	0.419109	9.34802e-22	-0.137246	0.0026381	-0.0296588	0.517709	0.170071	0.000187109	0.115544	0.0114707020792584"
SPATS2L	turquoise	0.115482	0.0115155	0.551303	2.34515e-39	-0.176313	0.000106593	-0.245338	5.53895e-08	0.100643	0.0277919	0.223772	7.71727251977674e-07"
FAM168B	turquoise	0.194818	1.7918e-05	0.778896	1.66223e-98	-0.184892	4.76501e-05	-0.373198	3.04103e-17	0.0349927	0.445294	-0.0260792	0.569505562667205"
NFAT5	turquoise	0.323996	3.81833e-13	0.823975	1.64307e-119	-0.455029	8.35072e-26	-0.653349	1.62789e-59	-0.241352	9.18795e-08	0.0797643	0.0814884279486604"
PDE3B	turquoise	0.319196	8.79112e-13	0.777746	4.90333e-98	-0.0267687	0.55934	-0.234627	2.11559e-07	0.254064	1.77304e-08	-0.104782	0.0219526413399465"
ASH1L	turquoise	0.344157	9.75261e-15	0.904397	3.47764e-178	-0.369678	6.31779e-17	-0.565499	9.49925e-42	-0.100818	0.0275205	0.00995792	0.828093497711839"
ZFP36L2	turquoise	0.23856	1.30296e-07	0.597406	1.43291e-47	-0.393805	3.50488e-19	-0.597892	1.1547e-47	-0.313296	2.40118e-12	0.216898	1.69485670075607e-06"
SLC4A4	turquoise	0.28478	2.27282e-10	0.418955	9.70548e-22	-0.255111	1.5422e-08	-0.156031	0.00061842	0.0350696	0.444294	-0.0639214	0.162926637804096"
SLC35E1	turquoise	0.509824	5.51108e-33	0.857066	3.41122e-139	-0.127192	0.00535485	-0.102663	0.0247944	0.363034	2.45163e-16	-0.122056	0.0075504127022492"
MAGED1	turquoise	0.336131	4.33763e-14	0.529588	6.53395e-36	0.000796629	0.98614	0.174149	0.000129839	0.515292	8.92754e-34	-0.103758	0.0232884836369233"
BRI3BP	turquoise	0.468517	1.87334e-27	0.76728	6.95813e-94	-0.0778214	0.0892159	-0.169419	0.000198209	0.287118	1.5946e-10	-0.168433	0.000216185299610178"
KCNN2	turquoise	0.162064	0.000374384	0.438377	7.22564e-24	0.081519	0.0749834	0.0412155	0.368585	0.289116	1.17482e-10	-0.129419	0.00459649760459009"
APCDD1	turquoise	-0.0479638	0.29533	0.27519	9.3968e-10	-0.130152	0.00436878	-0.136795	0.002726	-0.0511856	0.264044	0.143982	0.00159878543593966"
C17orf58	turquoise	0.230615	3.43882e-07	0.22143	1.01189e-06	-0.0536408	0.241787	0.0608748	0.183958	0.170152	0.000185779	-0.0308176	0.501477302490244"
IGFBP2	turquoise	-0.0373742	0.414921	-0.164381	0.000307298	0.167487	0.000234858	0.321119	6.30558e-13	0.220209	1.16398e-06	0.023724	0.604878153128899"
MRPL15	turquoise	0.35518	1.1695e-15	0.263284	5.07787e-09	0.257961	1.05136e-08	0.203922	6.98921e-06	0.389244	9.67176e-19	-0.102586	0.0249034302841442"
ACLY	turquoise	0.51101	3.72399e-33	0.798297	6.89984e-107	-0.250896	2.69441e-08	-0.16723	0.000240187	0.252182	2.27498e-08	-0.011408	0.80353874600718"
DDX3X	turquoise	0.433509	2.54253e-23	0.881126	6.30544e-157	-0.312873	2.57851e-12	-0.496797	3.69555e-31	-0.0158351	0.729853	0.0239866	0.600885842506655"
PTPN18	turquoise	0.0574881	0.209616	0.179598	7.86584e-05	0.0467651	0.307578	0.213589	2.45312e-06	0.221779	9.71984e-07	-0.0201304	0.660655511212256"
ATP6V0E2	turquoise	0.162923	0.000348053	0.253214	1.98481e-08	0.056911	0.214234	0.272939	1.30102e-09	0.374494	2.31843e-17	0.10824	0.0179213032815186"
KLK4	turquoise	0.168321	0.000218329	0.0282767	0.537417	-0.138969	0.00232564	0.124002	0.00663845	0.087543	0.055795	0.175658	0.000113181250076058"
CCNG2	turquoise	0.413042	4.0549e-21	0.682047	1.09657e-66	-0.15683	0.000579234	-0.179605	7.86074e-05	0.186647	4.02308e-05	-0.142167	0.00183362627698508"
ATP8A1	turquoise	0.3356	4.7798e-14	0.749673	2.26984e-87	-0.144073	0.00158782	-0.243357	7.131e-08	0.132376	0.00373937	-0.104513	0.0222975803811613"
ABHD17C	turquoise	0.394732	2.84538e-19	0.405465	2.43112e-20	-0.174639	0.00012419	0.071046	0.120857	0.314332	2.01597e-12	0.0739901	0.106172112308158"
PTDSS1	turquoise	0.390586	7.18746e-19	0.502252	6.4926e-32	0.0334738	0.465309	-0.117039	0.0104381	0.165294	0.000284083	0.0410387	0.370644562300999"
BAZ1B	turquoise	0.294336	5.22976e-11	0.836748	1.39242e-126	-0.261169	6.79439e-09	-0.472714	5.55117e-28	-0.0188018	0.681786	0.108328	0.0178278344345795"
PDXDC1	turquoise	0.562486	3.12696e-41	0.868861	1.90159e-147	-0.251772	2.40139e-08	-0.182135	6.19724e-05	0.298496	2.71125e-11	-0.0329912	0.471770296966269"
TRAM1	turquoise	0.411767	5.49902e-21	0.756445	8.25417e-90	-0.261759	6.26548e-09	-0.335521	4.84965e-14	0.107047	0.0192325	-0.00209136	0.963625769284156"
EZR	turquoise	0.252992	2.04406e-08	0.485262	1.32046e-29	-0.0709078	0.121583	0.0605128	0.186584	0.318439	1.00132e-12	-0.117241	0.0103054469522088"
ODC1	turquoise	0.400037	8.53162e-20	0.441867	2.89526e-24	0.0852681	0.0624978	0.103855	0.0231594	0.3821	4.59743e-18	-0.230746	3.38505770822693e-07"
TMED7	turquoise	0.458713	3.01034e-26	0.818308	1.4865e-116	-0.323179	4.40572e-13	-0.396337	1.9812e-19	0.101785	0.0260603	-0.0949324	0.0380069012956722"
PHIP	turquoise	0.163292	0.000337297	0.814625	1.09444e-114	-0.205925	5.64868e-06	-0.48436	1.73617e-29	-0.0326286	0.476659	-0.0194387	0.671624349594471"
CDC73	turquoise	0.34286	1.24489e-14	0.893319	1.88473e-167	-0.240428	1.0319e-07	-0.422984	3.60465e-22	0.108611	0.0175296	0.0572555	0.211468634585667"
RAB3GAP2	turquoise	0.383479	3.4131e-18	0.88884	1.92344e-163	-0.326036	2.66689e-13	-0.474629	3.16922e-28	0.0173713	0.704816	-0.0107254	0.815074204388512"
NPC2	turquoise	-0.150653	0.000953125	-0.00306961	0.946633	-0.0497239	0.277945	0.0832816	0.0688812	0.108386	0.017766	0.192014	2.37411831401405e-05"
SEC61A1	turquoise	0.44601	9.6419e-25	0.438119	7.72765e-24	0.0177915	0.698023	0.318765	9.46739e-13	0.566486	6.41195e-42	-0.0336685	0.462715363261414"
ATP1A1	turquoise	0.409707	8.96971e-21	0.847215	7.53351e-133	-0.305763	8.3888e-12	-0.479909	6.63194e-29	-0.0176204	0.700786	0.0659723	0.149822452411188"
PDS5B	turquoise	0.25557	1.45039e-08	0.772272	7.76346e-96	-0.325336	3.01729e-13	-0.450308	3.03289e-25	-0.0141571	0.75753	-0.0842766	0.0656200685682615"
RBL2	turquoise	0.43866	6.71248e-24	0.86877	2.21591e-147	-0.4347	1.87263e-23	-0.514471	1.17594e-33	-0.0827462	0.0706902	0.0561317	0.220585857110635"
KLHL9	turquoise	0.371428	4.39711e-17	0.890015	1.77621e-164	-0.299615	2.26784e-11	-0.434053	2.21164e-23	0.0528278	0.249006	-0.00936042	0.83826172776571"
LTBP3	turquoise	-0.28317	2.89507e-10	0.148562	0.00112343	-0.027685	0.545968	-0.04982	0.277016	-0.0673157	0.141683	0.200455	1.00540542348172e-05"
PSD4	turquoise	0.262518	5.64451e-09	0.636007	1.51043e-55	-0.163904	0.00032011	-0.0367298	0.423017	0.220557	1.11856e-06	-0.0658342	0.1506790776184"
MAL2	turquoise	0.367313	1.02746e-16	0.438843	6.40023e-24	0.104898	0.0218054	-0.00522226	0.909335	0.28535	2.08507e-10	-0.0812048	0.0761162551788627"
YWHAH	turquoise	0.145254	0.00145099	0.240836	9.80395e-08	-0.175703	0.000112715	-0.115268	0.0116708	0.0626296	0.171613	0.194663	1.82017376513085e-05"
GGCX	turquoise	0.3969	1.74369e-19	0.825429	2.75596e-120	-0.202277	8.31155e-06	-0.220231	1.16105e-06	0.255523	1.45942e-08	0.0423339	0.355722786841599"
ACO2	turquoise	0.454201	1.04863e-25	0.812608	1.10558e-113	-0.242439	8.01012e-08	-0.220882	1.07757e-06	0.19717	1.41073e-05	0.0566331	0.216484289467186"
PKP4	turquoise	0.271401	1.62194e-09	0.703156	1.64195e-72	-0.0670679	0.143159	-0.182168	6.17774e-05	0.156649	0.000587941	-0.0476789	0.298212041658278"
PIK3C2A	turquoise	0.396124	2.07879e-19	0.9303	1.82969e-209	-0.34562	7.39507e-15	-0.54075	1.19023e-37	-0.0305683	0.504946	0.0138348	0.762884120859503"
INTS6	turquoise	0.339221	2.45427e-14	0.690254	6.83709e-69	-0.285052	2.18122e-10	-0.408974	1.06668e-20	-0.0315537	0.491308	-0.0404308	0.377779813162926"
PXDN	turquoise	0.298515	2.70289e-11	0.679712	4.50906e-66	-0.0734425	0.108791	-0.170763	0.000175959	0.243808	6.73311e-08	0.0215084	0.639022483870079"
SNW1	turquoise	0.219177	1.3094e-06	0.717428	9.4619e-77	0.162673	0.000355534	-0.0346163	0.450208	0.405512	2.40509e-20	0.078542	0.0862836951608667"
MIA3	turquoise	0.472847	5.33973e-28	0.750978	7.79771e-88	-0.282607	3.14996e-10	-0.249577	3.20188e-08	0.146779	0.00129041	-0.11663	0.0107121454179049"
TMBIM1	turquoise	0.129901	0.00444557	0.235771	1.83917e-07	-0.29366	5.81307e-11	-0.10858	0.0175629	-0.0332679	0.46806	0.0544941	0.234368385001084"
PFDN5	turquoise	0.0703017	0.124809	0.101757	0.0261029	0.14999	0.00100436	0.0893921	0.0507967	0.0355337	0.438285	0.0564436	0.218027976149679"
MKLN1	turquoise	0.349456	3.55479e-15	0.84674	1.4831e-132	-0.387178	1.52403e-18	-0.478154	1.11854e-28	-0.0142139	0.756588	-0.030187	0.510276053102349"
TRPV6	turquoise	0.0597355	0.192317	0.132428	0.0037255	-0.0384934	0.401078	0.219989	1.1936e-06	0.231342	3.15133e-07	0.128241	0.00498471552163266"
TMEM230	turquoise	0.338481	2.81453e-14	0.5809	1.76993e-44	-0.139485	0.00223887	-0.0947657	0.0383476	0.254814	1.60452e-08	-0.0732804	0.109576116110301"
USP34	turquoise	0.376798	1.42647e-17	0.895429	2.11401e-169	-0.423169	3.44297e-22	-0.616985	1.77232e-51	-0.154261	0.000714159	0.0213998	0.640716868419769"
ARRDC3	turquoise	0.167988	0.000224799	0.619323	5.79965e-52	-0.242885	7.57049e-08	-0.513853	1.446e-33	-0.152139	0.000846959	0.176571	0.000104094875896841"
SMC3	turquoise	0.326633	2.39976e-13	0.863495	1.34879e-143	-0.14538	0.00143704	-0.474329	3.46094e-28	0.0128963	0.778535	0.0723562	0.114137025379507"
FEM1C	turquoise	0.365108	1.61101e-16	0.801304	2.86581e-108	-0.363074	2.43177e-16	-0.458537	3.16169e-26	-0.00217319	0.962204	-0.0873805	0.0562532429971787"
BMPR1B	turquoise	0.296682	3.61557e-11	0.585219	2.85756e-45	0.0327626	0.474849	-0.0534149	0.243778	0.264061	4.56023e-09	-0.190608	2.72984532077742e-05"
ARL6IP5	turquoise	0.21539	2.00734e-06	0.600065	4.3788e-48	-0.272972	1.29478e-09	-0.132744	0.00364333	0.225713	6.15221e-07	0.0722057	0.114893569461053"
AHCY	turquoise	0.268709	2.37844e-09	0.328933	1.59448e-13	0.452861	1.51388e-25	0.350221	3.06837e-15	0.554511	6.90991e-40	-0.0410249	0.370805488234074"
GADD45G	turquoise	0.0420038	0.359489	-0.24725	4.33143e-08	0.0391747	0.392789	0.394439	3.03927e-19	0.177573	9.49264e-05	-0.0310807	0.497830081827586"
ARHGEF12	turquoise	0.379252	8.46723e-18	0.889465	5.4351e-164	-0.413512	3.62297e-21	-0.568316	3.08448e-42	-0.0955351	0.0367966	0.0137198	0.764797112301548"
ZFHX3	turquoise	0.239102	1.21789e-07	0.73591	1.20193e-82	-0.32171	5.69044e-13	-0.428342	9.45425e-23	-0.0203443	0.657279	0.0113617	0.804318901393154"
BCAS2	turquoise	0.379059	8.82284e-18	0.743339	3.69363e-85	0.000856199	0.985104	-0.040854	0.372804	0.441397	3.27686e-24	-0.0238152	0.603491193200539"
WNK1	turquoise	0.37224	3.71435e-17	0.848753	8.24857e-134	-0.420124	7.29136e-22	-0.56411	1.64787e-41	-0.136123	0.00286197	0.00978014	0.83111594516065"
SERP1	turquoise	0.487541	6.58419e-30	0.58331	6.41998e-45	-0.0305597	0.505067	0.0893625	0.0508736	0.445085	1.23421e-24	-0.144849	0.00149661010263793"
PSAP	turquoise	0.203655	7.18885e-06	0.594693	4.75087e-47	-0.14545	0.00142933	-0.0194684	0.671152	0.319133	8.8878e-13	0.0778748	0.0889955928182801"
VDAC3	turquoise	0.0429053	0.349262	0.25869	9.52633e-09	0.117191	0.010338	0.00591777	0.897323	0.200975	9.5241e-06	-0.0231235	0.614051595042846"
LBH	turquoise	0.0933891	0.0412607	0.207727	4.6554e-06	-0.112682	0.0137012	-0.161132	0.000405027	-0.0709761	0.121224	-0.126725	0.00552763012067325"
PUM1	turquoise	0.302791	1.36077e-11	0.913174	1.14257e-187	-0.266473	3.25794e-09	-0.466577	3.26912e-27	0.0344338	0.452601	0.0187668	0.682344929809986"
COMTD1	turquoise	-0.10974	0.0163839	-0.506497	1.64126e-32	0.397227	1.61898e-19	0.703261	1.53138e-72	0.363939	2.04178e-16	0.127017	0.00541917618563189"
SERPINH1	turquoise	0.0199378	0.663702	0.232107	2.87354e-07	0.0131024	0.775091	-0.0907431	0.0473861	0.0708848	0.121704	0.243724	6.80545462474785e-08"
C16orf72	turquoise	0.333111	7.52117e-14	0.836366	2.31424e-126	-0.124994	0.0062123	-0.255892	1.38913e-08	0.229473	3.94268e-07	0.0324999	0.47839958897972"
ZC3H15	turquoise	0.446478	8.50771e-25	0.780501	3.62887e-99	-0.120726	0.00823627	-0.293898	5.60028e-11	0.199749	1.08184e-05	0.00505816	0.912172472046192"
EMP2	turquoise	0.0568805	0.214481	0.245983	5.09887e-08	-0.172577	0.000149627	-0.0658054	0.150858	0.0545126	0.234209	0.19695	1.44291195504168e-05"
SIX1	turquoise	0.202189	8.38837e-06	0.5015	8.26509e-32	0.0784279	0.0867429	-0.00724256	0.87451	0.283372	2.80896e-10	0.0531401	0.246215517055239"
MAFG	turquoise	0.156385	0.000600787	0.622838	1.06245e-52	-0.170291	0.000183503	-0.270886	1.74579e-09	0.0178663	0.696815	0.0300594	0.512066520115024"
ATP6V1D	turquoise	0.191446	2.5121e-05	0.528082	1.10907e-35	-0.114597	0.0121701	0.103124	0.0241501	0.458312	3.36641e-26	-0.100217	0.0284624021601108"
SPOCK1	turquoise	0.311083	3.48069e-12	0.586524	1.63796e-45	-0.0910384	0.0466667	-0.0709588	0.121315	0.266307	3.3344e-09	-0.156155	0.00061222074817963"
IK	turquoise	-0.0132089	0.773311	0.482613	2.94522e-29	0.262691	5.51132e-09	0.172463	0.000151164	0.466196	3.64468e-27	0.189345	3.09162513157882e-05"
TACC2	turquoise	0.347104	5.57655e-15	0.646917	5.16821e-58	-0.34724	5.43382e-15	-0.290181	9.97407e-11	-0.0293923	0.52148	0.0628697	0.169972494385656"
ZMAT2	turquoise	-0.037295	0.41591	0.413208	3.89643e-21	0.213279	2.53865e-06	0.157033	0.000569674	0.425127	2.11681e-22	0.204535	6.54967890712314e-06"
CCT8	turquoise	0.35217	2.10446e-15	0.544201	3.34663e-38	0.326148	2.61473e-13	0.167323	0.000238234	0.590998	2.38595e-46	-0.0094482	0.836766175644929"
CREB1	turquoise	0.298522	2.70012e-11	0.914264	6.47279e-189	-0.255273	1.50906e-08	-0.49511	6.28754e-31	0.0214951	0.63923	0.0200275	0.662282724254102"
APMAP	turquoise	0.374091	2.52259e-17	0.607408	1.56289e-49	0.0212265	0.643424	0.151948	0.000859932	0.544616	2.86978e-38	0.00604743	0.895086174092284"
PDE9A	turquoise	-0.00269616	0.953117	0.238608	1.29525e-07	0.297315	3.27079e-11	0.243444	7.05268e-08	0.373799	2.68202e-17	-0.039729	0.386121886245294"
NFKB1	turquoise	0.356042	9.87261e-16	0.734149	4.5994e-82	-0.238437	1.32305e-07	-0.397851	1.40515e-19	-0.0197031	0.667424	0.163498	0.00033141393212386"
PPP1CB	turquoise	0.273131	1.26558e-09	0.737884	2.63447e-83	-0.0880008	0.0545211	-0.251015	2.65264e-08	0.234606	2.12109e-07	-0.092876	0.0423930711141029"
TMEM150C	turquoise	0.278229	6.02846e-10	0.35716	7.92018e-16	-0.197181	1.4091e-05	-0.137497	0.00259034	0.017989	0.694836	-0.121922	0.00761705080809536"
DUSP1	turquoise	0.0878736	0.0548726	0.271873	1.51613e-09	-0.228738	4.30353e-07	-0.315415	1.6781e-12	-0.164742	0.000297917	0.0567286	0.215709234958282"
PPP2R3C	turquoise	0.0534904	0.243111	0.494947	6.61757e-31	0.189205	3.13459e-05	0.0434996	0.342621	0.380759	6.13377e-18	0.126859	0.00547755452417336"
GLTP	turquoise	0.042607	0.352626	0.470889	9.44037e-28	0.0602596	0.188438	0.00891764	0.845814	0.29069	9.22034e-11	0.11545	0.0115384141384022"
DEGS1	turquoise	0.312257	2.85928e-12	0.47843	1.03048e-28	-0.191308	2.54677e-05	-0.0697006	0.128074	0.178645	8.59503e-05	-0.0878206	0.0550196170701615"
DNAJC7	turquoise	0.323865	3.90741e-13	0.581847	1.18948e-44	0.286078	1.86759e-10	0.262198	5.89854e-09	0.63725	8.00127e-56	0.0301701	0.510514269764166"
CDK19	turquoise	0.184752	4.82967e-05	0.513846	1.44928e-33	0.0445178	0.331431	-0.0614868	0.17958	0.235245	1.96162e-07	-0.103752	0.0232968447517533"
OSBPL8	turquoise	0.271491	1.60132e-09	0.822589	8.87965e-119	-0.283198	2.88308e-10	-0.549609	4.44582e-39	-0.0856357	0.0613718	0.042674	0.351867850535576"
SARAF	turquoise	0.167076	0.000243435	0.447781	5.99843e-25	-0.196888	1.45202e-05	-0.0644043	0.159766	0.191686	2.45306e-05	-0.1286	0.00486329823905932"
AASDH	turquoise	0.277106	7.10774e-10	0.843621	1.20395e-130	-0.123162	0.00701921	-0.26536	3.80631e-09	0.186337	4.14546e-05	-0.013932	0.761268492320577"
SYVN1	turquoise	0.568796	2.5435e-42	0.70622	2.12109e-73	-0.223094	8.34926e-07	-0.0443831	0.332898	0.328131	1.83958e-13	-0.0428232	0.350185509095983"
BCL6	turquoise	0.252597	2.15384e-08	0.275908	8.46604e-10	-0.387054	1.56613e-18	-0.414039	3.19233e-21	-0.338628	2.73883e-14	0.153448	0.000762564121499184"
SLC7A8	turquoise	0.198617	1.216e-05	0.275926	8.44333e-10	-0.368439	8.15444e-17	-0.0950334	0.0378018	-0.0102825	0.822581	0.132065	0.0038220852581969"
UBE3A	turquoise	0.365356	1.53162e-16	0.902159	6.48868e-176	-0.212246	2.8455e-06	-0.393017	4.18152e-19	0.101183	0.0269609	-0.0682505	0.136222586103642"
TBX3	turquoise	0.13432	0.00325758	0.426938	1.34579e-22	-0.145935	0.00137711	-0.270537	1.83493e-09	-0.100758	0.0276142	-0.0388832	0.396322349108782"
ELOVL7	turquoise	0.417816	1.28121e-21	0.600076	4.35636e-48	-0.330005	1.31641e-13	-0.182268	6.11965e-05	0.113169	0.013297	-0.134182	0.00328974080438203"
BTG1	turquoise	0.0959056	0.036069	0.427673	1.11889e-22	-0.141876	0.0018741	-0.211798	2.98919e-06	0.0271838	0.553263	0.0859071	0.0605513376752315"
SEC31A	turquoise	0.477604	1.31688e-28	0.869734	4.32979e-148	-0.378255	1.0471e-17	-0.511032	3.69608e-33	-0.0147331	0.747993	0.00397534	0.930920778398517"
SEMA3C	turquoise	0.00161978	0.971824	0.355863	1.02267e-15	-0.252056	2.31316e-08	-0.446376	8.7432e-25	-0.249631	3.17968e-08	0.162112	0.000372878359675344"
PCSK1N	turquoise	-0.165956	0.000268307	-0.227266	5.12373e-07	0.036069	0.431413	0.359924	4.5749e-16	0.164745	0.000297851	0.0700503	0.126166794094077"
DNAJC5	turquoise	0.312915	2.56043e-12	0.671222	6.91747e-64	-0.00118464	0.979391	0.0325735	0.477403	0.389827	8.50313e-19	-0.070097	0.125914063569084"
ZNF217	turquoise	0.410172	8.03368e-21	0.754764	3.38605e-89	-0.197621	1.34715e-05	-0.442103	2.72082e-24	-0.0115245	0.801573	-0.0560151	0.221547774506881"
NFIB	turquoise	0.0399136	0.383917	0.572731	5.17334e-43	-0.0214566	0.639831	-0.29522	4.55215e-11	0.0552149	0.228229	-0.0485485	0.289475563022059"
CHPT1	turquoise	0.213525	2.4705e-06	0.561137	5.30959e-41	-0.00885048	0.846961	-0.252031	2.32078e-08	0.0688365	0.132883	0.00685987	0.881089698040691"
DDR1	turquoise	0.236364	1.70971e-07	0.641622	8.36634e-57	-0.172594	0.000149395	-0.0930974	0.0419012	0.208519	4.2738e-06	0.146528	0.00131566057289592"
BLOC1S1	turquoise	-0.404849	2.80713e-20	-0.693307	9.89874e-70	0.407549	1.49252e-20	0.61925	6.00609e-52	0.206872	5.104e-06	0.0346552	0.449698876145367"
DPM1	turquoise	0.334426	5.92257e-14	0.682278	9.52494e-67	0.0442079	0.334812	-0.0451687	0.324403	0.372862	3.26231e-17	0.150083	0.000997058203159165"
DAP	turquoise	0.449189	4.10515e-25	0.647999	2.90554e-58	-0.280528	4.29339e-10	-0.0442811	0.334011	0.336327	4.18417e-14	0.00404968	0.929632311072182"
MYL6	turquoise	-0.464911	5.25731e-27	-0.410528	7.38317e-21	0.329731	1.38254e-13	0.521071	1.25825e-34	0.298387	2.75866e-11	0.116213	0.0109982612563856"
SEC22C	turquoise	0.38205	4.64689e-18	0.742967	4.96041e-85	-0.108824	0.0173087	-0.104094	0.0228424	0.294144	5.38927e-11	-0.0397315	0.386092328806151"
CSRNP1	turquoise	0.253518	1.90655e-08	0.238442	1.32224e-07	-0.364035	2.0026e-16	-0.322923	4.60664e-13	-0.223854	7.64439e-07	0.0495535	0.279596145049093"
MED28	turquoise	0.249462	3.25018e-08	0.745627	5.9739e-86	0.0664088	0.14714	-0.316273	1.45031e-12	0.124565	0.00639354	0.0561011	0.220838087652034"
CBX3	turquoise	0.192414	2.28139e-05	0.391001	6.5543e-19	0.368883	7.44378e-17	-0.0215186	0.638864	0.301879	1.57685e-11	0.0630879	0.168491981418459"
PTBP1	turquoise	0.403219	4.09863e-20	0.711489	5.91074e-75	0.0415824	0.364334	-0.0327103	0.475555	0.298601	2.66649e-11	-0.0228925	0.617597085877208"
CD47	turquoise	0.159797	0.00045303	0.546704	1.32079e-38	-0.318891	9.26531e-13	-0.256827	1.22512e-08	0.0342228	0.455377	0.256215	1.33026085273993e-08"
KRR1	turquoise	0.261049	6.9065e-09	0.807684	2.79171e-111	-0.0522876	0.253886	-0.290818	9.04043e-11	0.160266	0.000435606	0.0253712	0.580036065453153"
STK39	turquoise	0.392548	4.64286e-19	0.595966	2.71061e-47	0.0341878	0.455839	-0.0130569	0.775851	0.372549	3.48279e-17	-0.14032	0.00210473216478813"
STEAP2	turquoise	0.441905	2.86656e-24	0.731281	4.0033e-81	-0.324729	3.35766e-13	-0.269627	2.08844e-09	0.105761	0.0207384	-0.121332	0.00791730694848833"
EMC4	turquoise	0.403239	4.07976e-20	0.711543	5.69318e-75	-0.0678014	0.138825	-0.0322512	0.481775	0.33338	7.16291e-14	0.0917835	0.0448921369504981"
TXNDC11	turquoise	0.409585	9.23221e-21	0.553259	1.11493e-39	-0.109133	0.0169919	0.198747	1.19981e-05	0.491207	2.12614e-30	0.0154502	0.736171461153607"
FNIP2	turquoise	0.290743	9.14507e-11	0.671922	4.59556e-64	0.0327645	0.474823	-0.286334	1.79648e-10	0.133815	0.00337703	-0.1114	0.0148190084556568"
ZFX	turquoise	0.280239	4.48117e-10	0.726616	1.27434e-79	-0.292192	7.30644e-11	-0.372667	3.39815e-17	-0.0264818	0.56356	-0.210942	3.28332179009442e-06"
RASEF	turquoise	0.443408	1.92721e-24	0.84234	7.12544e-130	-0.245021	5.76848e-08	-0.305683	8.49889e-12	0.141344	0.00195017	-0.0780105	0.0884386544886558"
TMED10	turquoise	0.456597	5.41739e-26	0.801803	1.68155e-108	-0.220594	1.11376e-06	-0.147975	0.00117608	0.347225	5.44939e-15	-0.0527165	0.250006220668025"
DSC2	turquoise	0.289571	1.09558e-10	0.736211	9.54286e-83	-0.0257722	0.574061	-0.156481	0.000596091	0.302298	1.47356e-11	-0.073119	0.110361908523998"
TMC4	turquoise	0.29404	5.47767e-11	0.385563	2.17e-18	0.142419	0.00179927	0.402369	4.98865e-20	0.596412	2.2264e-47	-0.0621479	0.174938262182125"
TVP23B	turquoise	0.435636	1.47103e-23	0.79508	1.95449e-105	-0.231119	3.23675e-07	-0.255938	1.38049e-08	0.194068	1.93279e-05	-0.0182936	0.689934596564926"
TRA2B	turquoise	0.459481	2.42993e-26	0.827288	2.73834e-121	-0.181354	6.67119e-05	-0.287128	1.5921e-10	0.155202	0.000661694	0.0326575	0.476268155372789"
MFSD1	turquoise	0.349654	3.42215e-15	0.741633	1.41944e-84	-0.288701	1.25197e-10	-0.26352	4.91499e-09	0.191133	2.59157e-05	0.217287	1.62219964366714e-06"
TBC1D4	turquoise	0.387053	1.56659e-18	0.608925	7.76698e-50	-0.264565	4.25194e-09	-0.25777	1.07892e-08	0.047753	0.29746	-0.0106836	0.815781870988101"
TM2D1	turquoise	0.319778	7.95282e-13	0.707376	9.7348e-74	-0.16223	0.000369161	-0.108618	0.0175225	0.283568	2.72759e-10	0.0204949	0.654904768710369"
WDR11	turquoise	0.399966	8.67141e-20	0.905911	9.38572e-180	-0.207109	4.97583e-06	-0.368135	8.67995e-17	0.10937	0.0167523	0.0785961	0.0860667133420246"
GPN3	turquoise	0.40657	1.87796e-20	0.736133	1.0126e-82	-0.109819	0.0163071	-0.166529	0.000255288	0.285137	2.15342e-10	0.00641415	0.88876413001831"
DHRS13	turquoise	0.391717	5.58882e-19	0.587997	8.71504e-46	-0.0815718	0.0747945	0.120393	0.008417	0.395849	2.21186e-19	-0.0658238	0.150743230812696"
MAP2K1	turquoise	0.501626	7.93887e-32	0.78482	5.67236e-101	-0.214096	2.31868e-06	-0.128018	0.00506127	0.284337	2.42968e-10	-0.067439	0.140953431538277"
XBP1	turquoise	0.472568	5.79263e-28	0.427889	1.05978e-22	-0.151771	0.000872128	0.0537634	0.240711	0.3202	7.3935e-13	-0.049858	0.27664821912473"
GPBP1L1	turquoise	0.384506	2.73112e-18	0.9123	1.11344e-186	-0.205536	5.88828e-06	-0.364407	1.85711e-16	0.162135	0.000372155	0.0435856	0.34166645752353"
APIP	turquoise	0.246448	4.80285e-08	0.54803	8.04597e-39	0.0325264	0.478041	-0.0046144	0.919851	0.362247	2.87274e-16	-0.0149366	0.744632922804997"
HOOK2	turquoise	0.177261	9.76914e-05	0.315613	1.62251e-12	0.197635	1.34519e-05	0.403391	3.93885e-20	0.463797	7.21388e-27	0.0638053	0.163693945240546"
NSUN6	turquoise	0.216722	1.72873e-06	0.398117	1.32274e-19	0.14396	0.00160141	0.0667165	0.145271	0.252048	2.31573e-08	0.123514	0.00685722558883031"
FKBP11	turquoise	0.456281	5.91172e-26	0.208295	4.37887e-06	-0.0154735	0.735789	0.209147	3.99294e-06	0.337859	3.15675e-14	0.161286	0.000399825331684227"
TAX1BP1	turquoise	0.382462	4.25206e-18	0.783766	1.58003e-100	-0.299492	2.31287e-11	-0.337922	3.12022e-14	0.130347	0.00431017	0.101593	0.0263459074109564"
TAOK1	turquoise	0.357945	6.78047e-16	0.880346	2.71325e-156	-0.374328	2.40046e-17	-0.557879	1.88909e-40	-0.0852681	0.0624978	-0.023641	0.606143223243924"
THEM6	turquoise	0.301421	1.69749e-11	0.28628	1.81113e-10	0.206906	5.08517e-06	0.335533	4.83916e-14	0.490689	2.49652e-30	-0.0693878	0.129799248835971"
ARPIN	turquoise	0.218684	1.38486e-06	0.800003	1.14327e-107	-0.324227	3.66704e-13	-0.417402	1.41672e-21	0.000316813	0.994488	0.104063	0.022882971058845"
NCOA1	turquoise	0.273463	1.2065e-09	0.819887	2.28438e-117	-0.253093	2.01709e-08	-0.406826	1.76852e-20	0.0249997	0.585597	-0.0666243	0.145828880143648"
ADRB2	turquoise	0.336581	3.99399e-14	0.546042	1.69027e-38	-0.0453946	0.321986	-0.0672696	0.141957	0.201461	9.05237e-06	-0.119828	0.00873076311800544"
RAB21	turquoise	0.378116	1.07865e-17	0.837003	9.92204e-127	-0.273567	1.18855e-09	-0.421218	5.57282e-22	0.0687056	0.133623	-0.0484533	0.290424337416616"
SAT1	turquoise	0.0718259	0.116821	0.164266	0.000310353	0.0476523	0.298481	0.215151	2.06161e-06	0.303845	1.14692e-11	-0.122531	0.00731796431152968"
NUS1	turquoise	0.408585	1.16934e-20	0.841485	2.31472e-129	-0.191419	2.51892e-05	-0.351448	2.42076e-15	0.16408	0.000315342	-0.0632579	0.167345506987199"
SEL1L	turquoise	0.373778	2.69347e-17	0.735273	1.95556e-82	-0.307374	6.43899e-12	-0.351712	2.29975e-15	0.098554	0.0312157	-0.0216526	0.636775375990032"
EPM2AIP1	turquoise	0.354228	1.40928e-15	0.862123	1.22544e-142	-0.30136	1.71427e-11	-0.394151	3.24268e-19	0.0694842	0.129266	-0.0503514	0.271917424327655"
ELOVL2	turquoise	0.188605	3.32446e-05	0.255993	1.3704e-08	-0.143785	0.00162287	-0.188735	3.28255e-05	-0.0747823	0.102472	-0.00755476	0.869147665305738"
LDLR	turquoise	0.442355	2.54549e-24	0.585647	2.38137e-45	-0.356747	8.59314e-16	-0.131011	0.00411509	0.163853	0.000321531	0.0022219	0.961356947444491"
ILK	turquoise	0.0386394	0.399294	0.387192	1.51941e-18	-0.242522	7.92739e-08	-0.398061	1.33959e-19	-0.282324	3.28584e-10	0.197491	1.36514876145439e-05"
DDI2	turquoise	0.368746	7.65689e-17	0.862144	1.18406e-142	-0.150087	0.000996729	-0.292389	7.08647e-11	0.164573	0.000302282	0.0129253	0.778050062920693"
ADAMTS1	turquoise	0.0879793	0.0545804	0.150779	0.000943649	-0.333339	7.21554e-14	-0.29823	2.82828e-11	-0.302074	1.5278e-11	-0.00867549	0.849950925588532"
SLC39A4	turquoise	-0.0787814	0.0853272	-0.303185	1.27666e-11	0.238691	1.2819e-07	0.315989	1.52206e-12	0.122074	0.00754125	0.0715282	0.11834842621614"
HACD2	turquoise	0.425212	2.07239e-22	0.61827	9.60315e-52	-0.243577	6.93455e-08	-0.210259	3.53795e-06	0.127543	0.0052285	0.0338365	0.46048525080937"
HNRNPH3	turquoise	0.0669117	0.144095	0.532829	2.07441e-36	0.0738957	0.10662	-0.224488	7.09981e-07	0.0308161	0.501499	0.0188789	0.680552758313386"
STAT3	turquoise	0.344588	8.98947e-15	0.77573	3.221e-97	-0.428655	8.73671e-23	-0.358331	6.28146e-16	0.034767	0.448237	0.14851	0.00112803335168958"
CPNE4	turquoise	0.256165	1.33917e-08	0.539173	2.11531e-37	-0.0932745	0.0415113	0.00626941	0.891259	0.278926	5.44089e-10	0.0496037	0.279108558964813"
CCNI	turquoise	0.298336	2.7811e-11	0.810397	1.35181e-112	0.031645	0.490054	-0.279315	5.13719e-10	0.20846	4.30144e-06	-0.0215311	0.638668290581311"
THUMPD1	turquoise	0.366658	1.17471e-16	0.837902	2.98802e-127	-0.247194	4.36267e-08	-0.378705	9.51604e-18	0.0815177	0.0749883	0.0401511	0.381091844898136"
HMGCR	turquoise	0.382565	4.15823e-18	0.789128	8.1354e-103	-0.222667	8.7728e-07	-0.187595	3.66892e-05	0.259907	8.07307e-09	-0.0891041	0.0515496385317173"
NR4A2	turquoise	0.174419	0.000126701	0.335515	4.85482e-14	-0.239816	1.11413e-07	-0.300853	1.85982e-11	-0.122176	0.00749088	0.0229124	0.617291117267111"
AFF4	turquoise	0.423619	3.07984e-22	0.906887	8.8482e-181	-0.418346	1.12592e-21	-0.542721	5.77653e-38	-0.058468	0.20194	-0.0167192	0.715407118293634"
NKX3-1	turquoise	0.311026	3.5137e-12	0.665513	1.8588e-62	-0.0940886	0.0397578	-0.082366	0.0719985	0.284973	2.20737e-10	-0.0408135	0.373278834930675"
PRPS1	turquoise	0.482218	3.31741e-29	0.648325	2.44214e-58	-0.137179	0.00265107	-0.0243466	0.595433	0.342758	1.26901e-14	-0.0393344	0.390861093858787"
VGLL4	turquoise	0.356116	9.7305e-16	0.824584	7.79326e-120	-0.352612	1.93117e-15	-0.511728	2.93466e-33	-0.112378	0.0139594	0.109603	0.0165194460384451"
AMOTL1	turquoise	0.114093	0.012558	0.619318	5.81296e-52	-0.182626	5.91543e-05	-0.296557	3.68767e-11	-0.0254726	0.578522	-0.0907395	0.0473948662350191"
GPI	turquoise	0.241166	9.40602e-08	0.267367	2.87381e-09	0.278001	6.23343e-10	0.360084	4.43132e-16	0.526361	2.02425e-35	-0.010059	0.82637534482659"
MXD1	turquoise	0.403536	3.80848e-20	0.713319	1.67231e-75	-0.368116	8.71547e-17	-0.506093	1.8723e-32	-0.101027	0.0271988	0.122559	0.00730436015836058"
ITFG1	turquoise	0.416876	1.60981e-21	0.856116	1.46296e-138	-0.274376	1.05731e-09	-0.258256	1.01033e-08	0.254644	1.64122e-08	0.000621648	0.989184491661364"
EPB41L4B	turquoise	0.328624	1.68472e-13	0.589216	5.15866e-46	-0.0525002	0.251957	-0.128106	0.00503087	0.206484	5.32067e-06	-0.222755	8.6835932483271e-07"
CCDC50	turquoise	0.0233558	0.610497	0.496375	4.22215e-31	-0.147494	0.00122092	-0.210798	3.33554e-06	-0.0158553	0.729522	-0.0502902	0.272501506606381"
TUBA1B	turquoise	0.440027	4.69535e-24	0.67529	6.33436e-65	-0.203536	7.27967e-06	-0.300259	2.04594e-11	0.0644201	0.159663	0.0620948	0.175307428314749"
SREBF2	turquoise	0.387918	1.29561e-18	0.748746	4.82623e-87	-0.231585	3.06011e-07	-0.0693537	0.129988	0.312878	2.57624e-12	-0.0321048	0.483766517713411"
CD276	turquoise	0.117901	0.00988135	0.459681	2.29781e-26	0.207447	4.79816e-06	0.175571	0.000114087	0.44	4.72893e-24	-0.0433933	0.34380242783326"
RNF130	turquoise	-0.081887	0.0736744	0.296882	3.50258e-11	0.191847	2.41387e-05	0.126043	0.00578898	0.327655	2.0019e-13	0.1743	0.000128068695763384"
XIAP	turquoise	0.390954	6.6236e-19	0.925346	1.24612e-202	-0.247257	4.32741e-08	-0.367753	9.38797e-17	0.158218	0.000516623	-0.0426011	0.352692114195726"
ERN1	turquoise	0.360194	4.33497e-16	0.838701	1.0207e-127	-0.267976	2.63786e-09	-0.418192	1.16897e-21	0.013708	0.764994	0.0192265	0.675002750137381"
UBA2	turquoise	0.420237	7.09187e-22	0.852045	6.67267e-136	0.00547593	0.904951	-0.285133	2.15459e-10	0.228231	4.5707e-07	-0.0568712	0.214555562690598"
KLK3	turquoise	0.184323	5.03201e-05	0.18226	6.12419e-05	0.0176935	0.699604	0.302656	1.39078e-11	0.383067	3.73124e-18	-0.149038	0.00108238496959088"
TBL1XR1	turquoise	0.307543	6.26163e-12	0.653316	1.65751e-59	-0.196034	1.58399e-05	-0.203604	7.22799e-06	0.153832	0.000739309	-0.134728	0.00316401620853578"
CDKN1A	turquoise	0.192816	2.19143e-05	0.0546603	0.232943	-0.313041	2.50673e-12	-0.12079	0.0082024	-0.099473	0.0296676	0.0592231	0.196166220911505"
NBL1	turquoise	-0.292312	7.17205e-11	-0.323571	4.1134e-13	-0.170318	0.000183051	0.0499189	0.276062	-0.212476	2.77426e-06	0.0341184	0.456754304865435"
HDLBP	turquoise	0.4601	2.04352e-26	0.761485	1.11825e-91	-0.0768947	0.0931033	-0.0144606	0.7525	0.392609	4.58006e-19	-0.0651375	0.155056383587376"
CTTN	turquoise	0.314603	1.92559e-12	0.548344	7.15407e-39	-0.0795433	0.0823392	0.148715	0.00111014	0.365871	1.37931e-16	-0.0440234	0.336834305344851"
PM20D2	turquoise	0.378854	9.21708e-18	0.739445	7.85579e-84	-0.111714	0.014538	-0.287314	1.5476e-10	0.134901	0.00312491	-0.0565885	0.216846354734821"
RNF141	turquoise	0.298899	2.5425e-11	0.839487	3.52982e-128	-0.153311	0.000771004	-0.244878	5.87491e-08	0.235026	2.01493e-07	-0.0858847	0.060618521831202"
MED29	turquoise	0.277002	7.21615e-10	0.632944	7.13884e-55	-0.135348	0.00302645	0.0910251	0.0466988	0.373451	2.88443e-17	-0.0390395	0.394425991607851"
CCT5	turquoise	0.543099	5.02672e-38	0.779538	9.05895e-99	0.0737545	0.107292	-0.0655282	0.15259	0.425948	1.7242e-22	0.0261413	0.5685862967903"
PPP1R15A	turquoise	0.128931	0.00475399	0.112384	0.0139546	-0.164093	0.000314991	-0.158406	0.00050864	-0.115443	0.0115433	0.125847	0.00586586972054503"
RSRC1	turquoise	0.404181	3.27896e-20	0.85428	2.36602e-137	-0.334136	6.2437e-14	-0.411865	5.37206e-21	0.079013	0.0844099	0.00359004	0.93760173318759"
TNKS2	turquoise	0.376699	1.45659e-17	0.85664	6.55689e-139	-0.305076	9.38593e-12	-0.551036	2.59382e-39	-0.0825354	0.0714131	0.033691	0.462416809759315"
NBEAL1	turquoise	0.289018	1.19265e-10	0.837852	3.19363e-127	-0.382829	3.92765e-18	-0.527375	1.42048e-35	-0.0579045	0.206329	0.0481632	0.293324699196672"
GATA2	turquoise	0.105468	0.0210954	0.457728	3.95939e-26	0.0594753	0.194265	-0.047093	0.304196	0.152494	0.000823238	-0.0962425	0.0354180787596594"
LYPLAL1	turquoise	0.10408	0.0228608	0.317568	1.16268e-12	0.18229	6.10669e-05	0.248859	3.51588e-08	0.510599	4.26575e-33	-0.0246944	0.590185520762915"
RFK	turquoise	0.373034	3.14696e-17	0.6792	6.13904e-66	-0.0262551	0.566904	-0.0996567	0.0293661	0.343212	1.16522e-14	0.0313182	0.494549374167808"
LMNA	turquoise	-0.085609	0.0614529	-0.0402653	0.379738	-0.17772	9.36427e-05	0.0387019	0.39853	-0.0431549	0.346462	0.168647	0.000212158663609904"
IMPACT	turquoise	0.344776	8.67672e-15	0.865663	3.92681e-145	-0.179848	7.68438e-05	-0.339507	2.32752e-14	0.161013	0.00040913	-0.0304134	0.507108716826802"
LITAF	turquoise	0.187326	3.76647e-05	0.52159	1.05307e-34	-0.177052	9.95905e-05	-0.124867	0.00626541	0.122924	0.0071303	0.101503	0.0264793633674199"
PLPP1	turquoise	0.340008	2.12074e-14	0.617493	1.39159e-51	-0.031493	0.492142	-0.0360132	0.432127	0.339015	2.54979e-14	-0.160078	0.000442520546484318"
ZMPSTE24	turquoise	0.46296	9.14078e-27	0.808278	1.44594e-111	-0.0879222	0.054738	-0.109515	0.0166075	0.384388	2.80224e-18	-0.0465366	0.309950657791441"
LAMP2	turquoise	0.404148	3.30406e-20	0.813847	2.67982e-114	-0.363871	2.07026e-16	-0.260247	7.70731e-09	0.217865	1.51968e-06	-0.00188865	0.967149337016327"
PPP1R15B	turquoise	0.520354	1.60784e-34	0.84229	7.63485e-130	-0.372098	3.82554e-17	-0.533601	1.57498e-36	-0.0653699	0.153585	-0.0221494	0.629060636261092"
ZC3HAV1	turquoise	0.354549	1.32352e-15	0.822623	8.52482e-119	-0.343811	1.04105e-14	-0.451623	2.1217e-25	-0.000666018	0.988413	0.0913734	0.0458617580809024"
CBWD1	turquoise	0.224279	7.27558e-07	0.323682	4.0346e-13	0.0254578	0.578742	0.155393	0.000651493	0.297862	2.99881e-11	-0.141076	0.00198966890469301"
ARPC5	turquoise	0.0390252	0.394599	0.46725	2.69573e-27	0.00514161	0.910729	-0.00860504	0.851155	0.328644	1.67899e-13	0.185953	4.30244826302077e-05"
CBFA2T2	turquoise	0.301371	1.71108e-11	0.69695	9.56113e-71	-0.232687	2.67887e-07	-0.205628	5.83067e-06	0.0871095	0.0570241	-0.0903722	0.0483028135104881"
FLOT2	turquoise	-0.0932141	0.0416439	0.299025	2.4921e-11	0.0737955	0.107097	0.239139	1.21236e-07	0.326016	2.67645e-13	0.104166	0.022748648313466"
GID8	turquoise	0.276111	8.21892e-10	0.684114	3.09935e-67	0.128241	0.00498473	0.0223699	0.62565	0.409179	1.01634e-20	0.0666183	0.145865313727654"
EPHX2	turquoise	0.156788	0.000581234	0.326852	2.30847e-13	-0.230432	3.51505e-07	-0.0339943	0.458394	0.100342	0.0282649	0.0202169	0.65928934034583"
CRIPT	turquoise	0.131425	0.0039978	0.546623	1.36143e-38	0.105103	0.0215481	-0.0583843	0.202588	0.340024	2.11443e-14	0.0828553	0.0703184384289218"
CCT6A	turquoise	0.463137	8.69385e-27	0.62186	1.70761e-52	0.245772	5.23897e-08	0.0129058	0.778377	0.457794	3.88794e-26	-0.0131888	0.773646832188506"
WRNIP1	turquoise	0.346831	5.87515e-15	0.600182	4.15419e-48	0.097013	0.0339667	0.170443	0.000181037	0.493611	1.00594e-30	-0.0461253	0.314251345649995"
JMY	turquoise	0.209887	3.68416e-06	0.816717	9.63555e-116	-0.251318	2.54923e-08	-0.491621	1.86986e-30	-0.0414515	0.365848	0.0551755	0.228561803720628"
SPATA20	turquoise	-0.0365844	0.424855	0.213107	2.58738e-06	0.242394	8.05678e-08	0.301931	1.56348e-11	0.390293	7.66969e-19	0.0709144	0.12154818898484"
LETMD1	turquoise	0.059916	0.190975	0.301827	1.58996e-11	0.466102	3.7442e-27	0.180451	7.26263e-05	0.327593	2.02419e-13	0.11971	0.00879769476184084"
SON	turquoise	0.323126	4.44669e-13	0.895561	1.58897e-169	-0.273164	1.25955e-09	-0.443016	2.13765e-24	0.0304928	0.505999	0.0542836	0.236183355962032"
CERS6	turquoise	0.373481	2.86656e-17	0.832896	2.18474e-124	-0.312219	2.8778e-12	-0.500505	1.13686e-31	-0.0415159	0.365103	-0.0132846	0.772048063195342"
GOLT1B	turquoise	0.434943	1.75921e-23	0.804202	1.26786e-109	-0.195554	1.66316e-05	-0.307586	6.21746e-12	0.205904	5.6612e-06	-0.0237079	0.605123500596524"
CNKSR3	turquoise	0.215929	1.88989e-06	0.144325	0.00155765	0.180923	6.94771e-05	0.0357765	0.435161	0.0950557	0.0377566	-0.163291	0.00033732822488522"
TRIQK	turquoise	0.407388	1.54976e-20	0.641894	7.26155e-57	-0.107552	0.0186674	-0.24968	3.15913e-08	0.126008	0.00580262	-0.133541	0.00344339678434504"
PAIP2	turquoise	0.378622	9.68557e-18	0.826677	5.86847e-121	-0.0892901	0.0510622	-0.156039	0.000618053	0.341124	1.72273e-14	0.0313573	0.494010234819245"
SAYSD1	turquoise	0.158636	0.000499031	0.231887	2.95081e-07	0.0578901	0.206442	0.260212	7.74406e-09	0.359692	4.7916e-16	-0.0621852	0.174678847472996"
SELENBP1	turquoise	-0.146563	0.00131212	-0.0862939	0.0593975	-0.0193971	0.672286	0.112583	0.0137847	0.0223893	0.62535	0.0467034	0.308218155461923"
FUCA1	turquoise	0.205637	5.82511e-06	0.523567	5.33319e-35	-0.313786	2.2108e-12	-0.046067	0.314864	0.284177	2.48871e-10	0.00738519	0.872059248514733"
RAD9A	turquoise	0.0422618	0.356544	0.119164	0.00911279	0.0783521	0.0870488	0.219362	1.28206e-06	0.135437	0.00300708	0.0317475	0.488648116491254"
RWDD2A	turquoise	0.255014	1.56215e-08	0.561242	5.09756e-41	-0.0406478	0.375224	0.0288304	0.529476	0.326678	2.38094e-13	-0.150426	0.000970361663793628"
ALDH6A1	turquoise	0.468497	1.88425e-27	0.672173	3.96861e-64	-0.243566	6.94425e-08	-0.221429	1.01196e-06	0.158897	0.000488336	-0.113173	0.0132936181585003"
ORAI3	turquoise	-0.311097	3.47233e-12	-0.405463	2.43229e-20	0.307626	6.17679e-12	0.617667	1.2807e-51	0.362992	2.47245e-16	-0.0114584	0.802687660747236"
SLC19A2	turquoise	0.443689	1.78888e-24	0.620789	2.86487e-52	-0.0516949	0.259315	-0.240396	1.0361e-07	0.104327	0.0225378	-0.0924221	0.0434169117363271"
KDM2A	turquoise	0.276966	7.25501e-10	0.801167	3.31808e-108	-0.300211	2.06148e-11	-0.415941	2.01874e-21	-0.0282806	0.537361	0.0331017	0.470287046502992"
RAB7A	turquoise	0.340742	1.84984e-14	0.702119	3.26033e-72	-0.265638	3.66178e-09	-0.200212	1.03109e-05	0.220014	1.19026e-06	-0.0265893	0.561976382618493"
RPL13	turquoise	-0.341277	1.67432e-14	-0.602698	1.33892e-48	0.670753	9.09216e-64	0.582927	7.54464e-45	0.255928	1.38251e-08	0.105061	0.0216003471924046"
TMEM30A	turquoise	0.304916	9.63314e-12	0.827102	3.45734e-121	-0.237205	1.54132e-07	-0.375303	1.95555e-17	0.133004	0.00357695	0.00449747	0.921874958370484"
CYB5R1	turquoise	0.127507	0.00524134	0.423535	3.14455e-22	-0.0861993	0.0596778	0.153082	0.000785344	0.373059	3.13086e-17	0.14499	0.00148057368785922"
CTDSPL	turquoise	0.0454091	0.321832	0.506503	1.63804e-32	0.0397684	0.38565	-0.103292	0.0239195	0.179113	8.22947e-05	-0.0125506	0.784323648779382"
GMNN	turquoise	0.0747375	0.102678	0.247153	4.38553e-08	0.0869147	0.0575837	0.158755	0.000494101	0.262531	5.63421e-09	-0.0653486	0.153719654868811"
C1QBP	turquoise	0.303369	1.23903e-11	0.339275	2.43e-14	0.461002	1.58674e-26	0.302652	1.39163e-11	0.578173	5.51948e-44	0.0365775	0.424942788032265"
ASRGL1	turquoise	0.274065	1.10603e-09	0.273749	1.15761e-09	-0.0442926	0.333885	0.0802295	0.079721	0.208805	4.14367e-06	0.0377268	0.410529536549362"
NUP93	turquoise	0.272805	1.32637e-09	0.422369	4.19622e-22	0.051462	0.26147	0.11591	0.0112097	0.363372	2.29001e-16	0.0246507	0.590842771407444"
KLF6	turquoise	0.234739	2.08704e-07	0.452375	1.72845e-25	-0.298373	2.76506e-11	-0.419236	9.06182e-22	-0.166432	0.000257446	0.0763614	0.0954013030321044"
FOXP1	turquoise	-0.0586623	0.200443	0.24661	4.70413e-08	0.153087	0.000785046	0.0478631	0.296347	0.234632	2.11438e-07	0.0654886	0.152838626070789"
PLPP5	turquoise	0.320712	6.76668e-13	0.373018	3.15773e-17	-0.108021	0.0181561	0.0282684	0.537536	0.191057	2.61104e-05	-0.0935925	0.0408187064879097"
GTPBP4	turquoise	0.454536	9.56404e-26	0.71155	5.66678e-75	0.122254	0.00745275	-0.0299599	0.513465	0.401326	6.34481e-20	0.0110914	0.808884238194491"
INSR	turquoise	0.157513	0.000547598	0.622326	1.36182e-52	-0.337491	3.37825e-14	-0.449157	4.14036e-25	-0.185384	4.54485e-05	-0.00518508	0.909977811719265"
UBE2E3	turquoise	0.0603187	0.188004	0.354408	1.36052e-15	0.260043	7.92528e-09	0.159959	0.000446938	0.391664	5.65481e-19	-0.16256	0.000358966982588501"
SEC11C	turquoise	0.0684845	0.134882	0.239532	1.15426e-07	0.157484	0.000548922	0.224998	6.68948e-07	0.377379	1.26131e-17	-0.0893343	0.0509471232547747"
NR4A1	turquoise	0.247943	3.95973e-08	0.254285	1.72163e-08	-0.305482	8.78331e-12	-0.282595	3.15562e-10	-0.185242	4.60725e-05	0.0313673	0.493873059927753"
HNRNPL	turquoise	0.453743	1.18908e-25	0.868193	5.85554e-147	0.0336849	0.462498	-0.141942	0.00186489	0.370582	5.24077e-17	-0.0268461	0.558204190269151"
CNOT6	turquoise	0.415502	2.24458e-21	0.898457	2.82806e-172	-0.156143	0.000612816	-0.325794	2.78311e-13	0.187964	3.53939e-05	-0.0207002	0.651674537793571"
CD44	turquoise	0.10071	0.0276881	0.315259	1.72324e-12	-0.297871	2.99454e-11	-0.282484	3.20839e-10	-0.118618	0.00943848	0.262449	5.69858953637388e-09"
RAB6A	turquoise	0.437115	1.00313e-23	0.808529	1.09306e-111	-0.303506	1.21176e-11	-0.380634	6.3008e-18	0.0890584	0.0516701	-0.0621854	0.174677110496049"
PRPF38A	turquoise	0.208816	4.13885e-06	0.677148	2.09864e-65	0.154359	0.000708518	-0.110167	0.0159687	0.273593	1.18403e-09	0.0763534	0.0954359436731702"
RAF1	turquoise	0.474844	2.97514e-28	0.868408	4.08328e-147	-0.430326	5.72631e-23	-0.504982	2.68725e-32	-0.0903257	0.0484187	0.0258606	0.572747559685073"
CD24	turquoise	0.0160465	0.72639	0.287828	1.43088e-10	0.0374099	0.414474	0.0311632	0.496688	0.264412	4.34332e-09	-0.00717632	0.875647955577883"
GOLPH3	turquoise	0.533031	1.92988e-36	0.788171	2.10582e-102	-0.201667	8.85955e-06	-0.249499	3.23478e-08	0.206162	5.50747e-06	-0.130968	0.00412751070422245"
OCLN	turquoise	0.38231	4.39369e-18	0.757487	3.42006e-90	-0.11276	0.0136359	-0.290823	9.03298e-11	0.150361	0.000975365	-0.066186	0.148504337152031"
PIGM	turquoise	0.413247	3.8606e-21	0.746133	3.98215e-86	-0.0769307	0.0929497	-0.0867485	0.0580646	0.368991	7.28007e-17	-0.0494053	0.281038845484095"
RAB10	turquoise	0.5279	1.18226e-35	0.794595	3.21933e-105	-0.2937	5.77631e-11	-0.279796	4.78495e-10	0.170097	0.000186686	-0.109749	0.0163754780192488"
SEC63	turquoise	0.387564	1.40022e-18	0.822697	7.79588e-119	-0.201204	9.29871e-06	-0.274892	9.8129e-10	0.219433	1.27183e-06	-0.0499239	0.276013380450931"
SPECC1L	turquoise	0.136573	0.00277034	0.41189	5.33971e-21	0.0533484	0.244366	0.165077	0.000289464	0.331656	9.78241e-14	-0.129885	0.00445053568701633"
HSP90B1	turquoise	0.385609	2.14794e-18	0.498297	2.29796e-31	0.171083	0.000171027	0.27548	9.01006e-10	0.652544	2.52166e-59	-0.108524	0.0176213977245732"
TEX261	turquoise	0.399421	9.82355e-20	0.754665	3.6776e-89	-0.3484	4.35374e-15	-0.218727	1.37812e-06	0.162269	0.00036793	-0.00629502	0.890817146758364"
SRI	turquoise	-0.0677341	0.139219	0.307868	5.9354e-12	0.27434	1.06287e-09	0.155731	0.000633752	0.389821	8.5141e-19	0.132304	0.00375830467803477"
RABAC1	turquoise	-0.310225	4.01604e-12	-0.601665	2.13369e-48	0.268787	2.35236e-09	0.703645	1.18664e-72	0.311723	3.12708e-12	0.0566673	0.216206524130946"
ZNF680	turquoise	0.381574	5.14868e-18	0.603382	9.82135e-49	-0.253046	2.02949e-08	-0.208694	4.19403e-06	0.106118	0.0203099	-0.0963165	0.0352763458590617"
PAK4	turquoise	0.338256	2.93385e-14	0.550125	3.66025e-39	-0.127253	0.0053327	0.0863962	0.0590953	0.299494	2.31218e-11	-0.0712674	0.119700082879711"
C1orf43	turquoise	0.472876	5.2947e-28	0.71604	2.51046e-76	0.122961	0.00711311	0.0255253	0.577736	0.458088	3.58211e-26	-0.171903	0.000158938981210783"
EEF1A1	turquoise	0.19138	2.5287e-05	0.582855	7.77822e-45	0.296718	3.59456e-11	-0.148006	0.00117321	0.229707	3.83363e-07	-0.00141305	0.9754186691766"
ATP11B	turquoise	0.441884	2.88289e-24	0.904827	1.25185e-178	-0.227483	4.99417e-07	-0.381591	5.13026e-18	0.143431	0.00166697	-0.0451137	0.324993578781341"
SCAMP1	turquoise	0.3213	6.1107e-13	0.812324	1.52882e-113	-0.180407	7.29223e-05	-0.395949	2.16248e-19	0.0973235	0.0333964	-0.0918162	0.0448155339028606"
TKT	turquoise	0.176986	0.000100205	0.270048	1.9672e-09	0.501417	8.4892e-32	0.264615	4.22231e-09	0.48747	6.72824e-30	0.0922401	0.0438329985959318"
ENOPH1	turquoise	0.493378	1.08186e-30	0.744888	1.07805e-85	-0.0358352	0.434407	-0.109613	0.0165096	0.35036	2.98729e-15	-0.0894328	0.0506911769653614"
ILF2	turquoise	0.427785	1.08771e-22	0.631179	1.73314e-54	0.265815	3.57241e-09	0.224488	7.09991e-07	0.653436	1.55278e-59	-0.0850796	0.0630817253020022"
BCCIP	turquoise	0.415809	2.08399e-21	0.478948	8.83318e-29	0.265689	3.63557e-09	0.215293	2.02926e-06	0.488877	4.36876e-30	-0.0192512	0.674609326511944"
IPO7	turquoise	0.432896	2.97493e-23	0.867125	3.49572e-146	-0.20311	7.6143e-06	-0.521878	9.53904e-35	-0.00875615	0.848573	0.0107392	0.814841882668536"
PFDN1	turquoise	0.064135	0.161523	0.169617	0.000194776	0.0253959	0.579667	0.189224	3.12882e-05	0.32011	7.50964e-13	0.0659144	0.150181084512132"
CAMK1	turquoise	0.197462	1.36921e-05	0.385986	1.97867e-18	0.106573	0.0197756	0.176765	0.000102262	0.333988	6.41337e-14	-0.0226026	0.622058109303133"
CYSTM1	turquoise	-0.140556	0.00206823	-0.129466	0.00458151	-0.0419377	0.360247	0.201609	8.91379e-06	0.140906	0.00201499	0.217069	1.66242523615289e-06"
TOB2	turquoise	0.374848	2.15212e-17	0.708571	4.33472e-74	-0.307505	6.30138e-12	-0.348529	4.2475e-15	-0.0373698	0.414976	-0.0293741	0.52173716087188"
EPHX1	turquoise	-0.0515961	0.260227	0.203839	7.05036e-06	0.00438652	0.923796	0.0930574	0.0419899	0.183732	5.3247e-05	0.127053	0.00540585444185538"
MAFF	turquoise	0.224319	7.24147e-07	0.140111	0.00213764	-0.135168	0.0030658	-0.149691	0.00102831	-0.0975743	0.0329416	0.0824015	0.0718752541300322"
PDCD10	turquoise	0.40063	7.44555e-20	0.816732	9.46178e-116	-0.136575	0.00277	-0.202123	8.44658e-06	0.311019	3.51763e-12	0.0333585	0.466848097119001"
SRSF3	turquoise	0.286125	1.8544e-10	0.541202	1.00886e-37	0.216554	1.76168e-06	0.0517526	0.258783	0.377414	1.252e-17	0.0333539	0.466910240226822"
TMSB4X	turquoise	-0.258323	1.00112e-08	-0.236099	1.76642e-07	0.137519	0.00258619	0.193733	1.99896e-05	0.0907959	0.0472568	0.123056	0.00706829727924921"
NKTR	turquoise	0.260813	7.1337e-09	0.609968	4.79186e-50	-0.185163	4.64233e-05	-0.308039	5.77022e-12	-0.0814883	0.0750936	0.0782664	0.0873959468390381"
ZBTB7A	turquoise	0.0540467	0.238238	0.621831	1.73149e-52	-0.0848324	0.0638546	-0.0140485	0.759333	0.248857	3.51701e-08	0.0564409	0.218049811734116"
MTHFS	turquoise	0.185045	4.69564e-05	0.310507	3.83147e-12	0.105196	0.0214324	0.2391	1.21816e-07	0.322878	4.64344e-13	-0.015289	0.738823905065825"
CXCL8	turquoise	0.240315	1.04665e-07	0.276839	7.39088e-10	-0.206302	5.42572e-06	-0.321506	5.8961e-13	-0.137534	0.00258334	0.114043	0.0125967843070508"
USP54	turquoise	0.516186	6.60959e-34	0.694012	6.31464e-70	-0.360924	3.74649e-16	-0.407872	1.38329e-20	-0.0934288	0.041174	-0.100029	0.0287636694218731"
DNPEP	turquoise	0.166471	0.000256585	0.45359	1.23993e-25	0.183689	5.34618e-05	0.277163	7.04843e-10	0.534705	1.06123e-36	0.208933	4.08682648584344e-06"
LBR	turquoise	0.0987768	0.0308341	0.606797	2.06955e-49	0.0657421	0.151252	-0.324204	3.68166e-13	0.0337804	0.461229	-0.0365723	0.425008488133908"
RNF19A	turquoise	0.273729	1.16094e-09	0.672564	3.15771e-64	-0.219496	1.26271e-06	-0.411786	5.47416e-21	-0.0815241	0.0749651	-0.0339451	0.459045291638048"
OLA1	turquoise	0.335433	4.92866e-14	0.571633	8.08605e-43	0.292834	6.61225e-11	-0.0110559	0.809484	0.416509	1.7593e-21	-0.0853466	0.0622560902128985"
LRBA	turquoise	0.392358	4.8441e-19	0.801573	2.15048e-108	-0.267404	2.85894e-09	-0.34646	6.30412e-15	0.0732402	0.109772	-0.0688476	0.132820224093751"
PDHB	turquoise	0.287762	1.44543e-10	0.6604	3.33285e-61	0.106653	0.0196836	0.065777	0.151035	0.520795	1.38283e-34	0.0937066	0.0405726977571847"
FARP1	turquoise	0.340029	2.11231e-14	0.761315	1.29472e-91	-0.108265	0.0178952	-0.323709	4.01564e-13	0.0734155	0.108922	0.0531531	0.24610006981508"
ASAH1	turquoise	0.238497	1.31319e-07	0.567809	3.77889e-42	-0.314703	1.89326e-12	-0.195392	1.69073e-05	0.103916	0.0230774	-0.168259	0.000219520500497598"
CMC1	turquoise	0.256886	1.21546e-08	0.413843	3.34626e-21	0.323435	4.21287e-13	0.304644	1.00705e-11	0.620413	3.43409e-52	0.0398249	0.384975711093481"
NHLRC2	turquoise	0.342382	1.36168e-14	0.827274	2.78603e-121	-0.246845	4.56337e-08	-0.445599	1.07624e-24	-0.00768963	0.866833	-0.0786671	0.0857827498987037"
S100A11	turquoise	-0.119598	0.00886125	-0.095168	0.0375299	-0.00665736	0.884575	0.173743	0.000134699	0.146288	0.00134019	0.160979	0.000410275151197122"
IBTK	turquoise	0.352015	2.16878e-15	0.823314	3.68172e-119	-0.205072	6.18632e-06	-0.314459	1.97337e-12	0.163748	0.000324416	-0.0899248	0.0494282318853388"
CLGN	turquoise	0.444195	1.564e-24	0.494469	7.68925e-31	-0.137139	0.00265876	-0.0478851	0.296125	0.215812	1.91479e-06	-0.126041	0.00578957365661671"
CTBS	turquoise	0.394844	2.77465e-19	0.759857	4.53881e-91	-0.401232	6.48453e-20	-0.342341	1.37206e-14	0.0789255	0.0847554	-0.0473682	0.301374701000862"
GRPEL1	turquoise	0.369901	6.03383e-17	0.352482	1.98073e-15	0.318463	9.97224e-13	0.339759	2.22109e-14	0.602189	1.6847e-48	-0.00124328	0.978371333855073"
CCNY	turquoise	0.340568	1.91087e-14	0.830399	5.41015e-123	-0.153041	0.000787902	-0.355881	1.01902e-15	0.150651	0.00095329	-0.0620891	0.175347173782057"
RHOU	turquoise	0.326697	2.37295e-13	0.325295	3.03919e-13	-0.233432	2.44724e-07	-0.0880597	0.0543588	0.0198826	0.664578	-0.235221	1.96744356368104e-07"
PLPP6	turquoise	0.32121	6.20724e-13	0.390354	7.56541e-19	-0.226635	5.51999e-07	0.0102747	0.822713	0.214192	2.2942e-06	0.00821437	0.85783933037452"
MAT2A	turquoise	0.514223	1.27765e-33	0.753018	1.44871e-88	-0.358222	6.41882e-16	-0.453365	1.3187e-25	-0.110289	0.0158515	0.055165	0.228650212400198"
RERE	turquoise	0.261588	6.41451e-09	0.785517	2.87554e-101	-0.18673	3.99082e-05	-0.25667	1.25136e-08	0.13529	0.00303899	-0.081739	0.074198519121294"
HSD17B4	turquoise	0.443042	2.12297e-24	0.57186	7.3725e-43	-0.158797	0.000492384	-0.0677261	0.139265	0.257569	1.10866e-08	-0.0463234	0.312175210870928"
TBRG1	turquoise	0.245662	5.31318e-08	0.342449	1.34454e-14	-0.265917	3.5214e-09	-0.0963108	0.0352874	0.00804771	0.860694	0.18682	3.95621723964613e-05"
CAND1	turquoise	0.391839	5.43908e-19	0.922079	2.23323e-198	-0.224534	7.06195e-07	-0.398808	1.12978e-19	0.131329	0.00402479	-0.0476685	0.298317143526484"
ATF3	turquoise	0.206931	5.07156e-06	0.0902753	0.0485445	-0.27136	1.63149e-09	-0.281798	3.55422e-10	-0.235887	1.81311e-07	0.026059	0.569804574581796"
STRAP	turquoise	0.312767	2.62471e-12	0.673611	1.70703e-64	0.14188	0.00187357	0.00932139	0.838927	0.443601	1.83077e-24	-0.0537225	0.241069261159837"
SYF2	turquoise	-0.196792	1.46634e-05	0.290838	9.01247e-11	0.441597	3.10889e-24	0.213041	2.60652e-06	0.448048	5.58367e-25	0.141158	0.00197747053314628"
UGDH	turquoise	0.36889	7.43205e-17	0.695214	2.92558e-70	-0.00117728	0.979519	-0.209062	4.02985e-06	0.234383	2.17966e-07	-0.108656	0.0174830583798829"
B2M	turquoise	0.100402	0.0281705	0.34111	1.72732e-14	-0.282781	3.06905e-10	-0.170778	0.000175734	0.0451377	0.324736	0.271696	1.55509252702877e-09"
ZDHHC21	turquoise	0.428386	9.35082e-23	0.84588	5.03349e-132	-0.186139	4.2255e-05	-0.289856	1.04861e-10	0.168457	0.000215726	-0.0312974	0.494836085626711"
ERRFI1	turquoise	0.280687	4.19308e-10	0.348429	4.32927e-15	-0.216817	1.71029e-06	-0.341643	1.56362e-14	-0.175681	0.000112946	-0.0491604	0.283433584764999"
RBM8A	turquoise	0.138746	0.00236409	0.412488	4.62899e-21	0.241927	8.54641e-08	0.282969	2.98381e-10	0.537862	3.40431e-37	0.0216421	0.636939424408128"
ELOVL1	turquoise	0.194656	1.82145e-05	0.45005	3.25208e-25	-0.0725278	0.113279	0.202399	8.20535e-06	0.409649	9.09349e-21	0.039911	0.383948112403567"
FOS	turquoise	0.129835	0.00446596	0.163198	0.000340018	-0.268562	2.42837e-09	-0.323794	3.95593e-13	-0.238584	1.29903e-07	0.0119514	0.79438390645661"
TMED5	turquoise	0.416592	1.72451e-21	0.855334	4.81008e-138	-0.287072	1.60578e-10	-0.317021	1.27667e-12	0.20937	3.89726e-06	-0.0272208	0.552722871062585"
SBF2	turquoise	0.341831	1.50968e-14	0.907092	5.37692e-181	-0.308171	5.64574e-12	-0.509438	6.25766e-33	-0.0207629	0.65069	0.0182111	0.691261997243282"
TMEFF2	turquoise	0.183436	5.47708e-05	0.216085	1.85699e-06	-0.13728	0.00263176	0.0183705	0.6887	0.132945	0.00359192	-0.115329	0.0116261835717483"
FNIP1	turquoise	0.320276	7.29736e-13	0.850897	3.62809e-135	-0.379405	8.19587e-18	-0.457039	4.79406e-26	0.00141281	0.975423	0.0853598	0.0622154154288116"
ACSL3	turquoise	0.394067	3.30472e-19	0.688273	2.36499e-68	-0.112538	0.0138233	-0.105088	0.0215666	0.33298	7.70102e-14	-0.0708165	0.122064900984632"
OSBP	turquoise	0.486278	9.68776e-30	0.897938	8.92218e-172	-0.314907	1.82896e-12	-0.339586	2.29364e-14	0.14247	0.00179238	-0.0275923	0.547313087051409"
NUCB2	turquoise	0.252252	2.25422e-08	0.315171	1.74918e-12	0.103037	0.0242707	0.169704	0.000193288	0.398245	1.28476e-19	-0.123193	0.00700487250847278"
SEC22B	turquoise	0.521907	9.44509e-35	0.893398	1.59571e-167	-0.307764	6.03789e-12	-0.308001	5.80667e-12	0.216233	1.82648e-06	-0.0751414	0.1008281178198"
CNTNAP2	turquoise	0.164354	0.000308025	0.321157	6.26451e-13	-0.250729	2.75423e-08	-0.239419	1.17066e-07	-0.0665155	0.14649	0.0176413	0.700448438941314"
PSMC1	turquoise	0.402209	5.17658e-20	0.779262	1.17588e-98	-0.116316	0.0109267	-0.167035	0.00024431	0.264743	4.14786e-09	0.0303535	0.507945658369432"
TMEM259	turquoise	0.199532	1.10644e-05	0.272272	1.43178e-09	0.0156766	0.732453	0.376061	1.66692e-17	0.332057	9.1004e-14	0.0354239	0.439702285343176"
TSC22D1	turquoise	0.168413	0.000216563	0.376627	1.47894e-17	-0.137007	0.00268437	-0.149017	0.00108417	0.0342233	0.455371	-0.0500007	0.275274555929881"
TC2N	turquoise	0.497167	3.28771e-31	0.793958	6.18592e-105	-0.211947	2.94056e-06	-0.312929	2.55422e-12	0.175247	0.000117505	-0.0756998	0.09831475680716"
NUP50	turquoise	0.396762	1.79905e-19	0.832784	2.52809e-124	-0.0940071	0.0399305	-0.282708	3.1025e-10	0.180745	7.06494e-05	-0.0354988	0.438735977982452"
NOTCH2	turquoise	0.32589	2.73668e-13	0.88	5.16429e-156	-0.368691	7.74338e-17	-0.514441	1.188e-33	-0.0467619	0.307611	-0.0358682	0.433983433044173"
THYN1	turquoise	-0.111924	0.0143529	-0.192233	2.3228e-05	0.116732	0.0106432	0.206001	5.60279e-06	0.131621	0.00394328	0.274789	9.9604768946329e-10"
GALNT1	turquoise	0.356699	8.6738e-16	0.814622	1.09712e-114	-0.0581295	0.204568	-0.235784	1.83616e-07	0.282412	3.24331e-10	-0.00224669	0.960926186247594"
SLC16A1	turquoise	0.365699	1.42851e-16	0.348891	3.96229e-15	-0.0926384	0.0429264	-0.0406988	0.374625	0.148877	0.00109615	-0.0604491	0.187049362743707"
ATXN2	turquoise	0.444307	1.51797e-24	0.666669	9.60407e-63	-0.338047	3.04935e-14	-0.289501	1.10738e-10	0.0194855	0.67088	-0.0802919	0.079486301336313"
DIDO1	turquoise	0.287701	1.45887e-10	0.812812	8.76404e-114	-0.258305	1.00357e-08	-0.361191	3.55131e-16	0.0068968	0.880454	0.0879203	0.0547433250969453"
EFNB2	turquoise	0.151101	0.000919868	0.118088	0.00976402	-0.158597	0.000500631	-0.0943543	0.0391992	-0.0775881	0.090182	-0.0859728	0.0603539730235361"
NEU1	turquoise	0.0531497	0.24613	0.162161	0.000371333	-0.0929635	0.0421983	-0.00501548	0.91291	0.0337996	0.460974	0.138075	0.00248329163982545"
FOXO3	turquoise	0.251752	2.40761e-08	0.772555	5.99454e-96	-0.2618	6.23046e-09	-0.422333	4.23425e-22	0.00474801	0.917538	-0.0236851	0.605470556491872"
U2SURP	turquoise	0.337284	3.5095e-14	0.835539	6.90371e-126	-0.189438	3.0635e-05	-0.390525	7.28476e-19	0.0601107	0.189534	0.0705791	0.123324427557883"
TM2D3	turquoise	0.174154	0.000129784	0.532374	2.4383e-36	0.125789	0.00588916	0.0644964	0.159169	0.416346	1.83035e-21	0.0870527	0.0571867212656424"
AP1G1	turquoise	0.445595	1.07726e-24	0.811	6.85574e-113	-0.422583	3.98001e-22	-0.365287	1.55342e-16	0.0755005	0.0992062	0.0348368	0.447325231341105"
ZNF844	turquoise	0.0865571	0.0586229	0.545651	1.95474e-38	0.000657503	0.988561	-0.0578413	0.206826	0.19823	1.26541e-05	0.0259482	0.571448045064584"
RBBP4	turquoise	0.460797	1.68107e-26	0.908453	1.89407e-182	-0.20848	4.29186e-06	-0.407969	1.35191e-20	0.100554	0.0279318	0.00241036	0.958082243235736"
TAF9	turquoise	0.315096	1.77143e-12	0.480185	6.10643e-29	0.255537	1.45677e-08	0.0061708	0.892959	0.353648	1.57841e-15	-0.0238073	0.603611212629066"
SLC35E2B	turquoise	0.29374	5.74075e-11	0.734911	2.57787e-82	-0.152671	0.000811668	-0.266207	3.38143e-09	0.0875669	0.0557278	0.00597396	0.896353565646368"
RPS20	turquoise	-0.302641	1.39413e-11	-0.579173	3.64046e-44	0.673087	2.32337e-64	0.458552	3.14832e-26	0.152726	0.000808114	0.0353273	0.440951840296163"
YPEL2	turquoise	0.256826	1.22539e-08	0.713053	2.01036e-75	-0.117861	0.00990659	-0.302374	1.45571e-11	0.0955069	0.0368526	0.0482402	0.292552975040712"
TTC37	turquoise	0.3999	8.80349e-20	0.889047	1.26679e-163	-0.299444	2.33078e-11	-0.466506	3.33642e-27	0.020136	0.660568	-0.0245819	0.591880680155049"
VMP1	turquoise	0.299377	2.35584e-11	0.295777	4.17045e-11	-0.0208021	0.650075	-0.0295463	0.519299	0.0978208	0.0324999	0.128358	0.00494498705251961"
VEGFA	turquoise	0.350581	2.86241e-15	0.348278	4.45682e-15	-0.311066	3.49016e-12	-0.106372	0.0200106	-0.0125828	0.783784	-0.0903351	0.0483953304488737"
ARHGAP6	turquoise	0.166491	0.000256138	0.538837	2.39065e-37	-0.143092	0.00171022	-0.254238	1.73243e-08	0.000410719	0.992854	-0.0636936	0.164433989556091"
PSMG2	turquoise	-0.00545974	0.905231	0.364386	1.86525e-16	0.352976	1.79934e-15	0.181162	6.79272e-05	0.498716	2.01139e-31	0.105619	0.0209108954754376"
PSMF1	turquoise	0.24465	6.04847e-08	0.598279	9.72121e-48	0.124685	0.00634243	0.0609462	0.183443	0.429559	6.95346e-23	0.139101	0.00230321223617736"
TMEM220	turquoise	0.156238	0.000608069	0.147723	0.00119937	-0.241402	9.13102e-08	-0.0137809	0.763781	-0.0198431	0.665203	0.048939	0.28561014304297"
BRD2	turquoise	0.513836	1.45407e-33	0.785351	3.38058e-101	-0.157097	0.000566662	-0.240986	9.62131e-08	0.156227	0.000608624	-0.0452814	0.32319643763693"
SOAT1	turquoise	0.436026	1.32998e-23	0.722739	2.14252e-78	-0.200882	9.6166e-06	-0.213312	2.52948e-06	0.216056	1.86314e-06	-0.0665114	0.146514570707323"
RAB29	turquoise	0.204997	6.23587e-06	0.612997	1.1663e-50	-0.313732	2.23091e-12	-0.241126	9.45267e-08	0.0829093	0.0701351	0.0656686	0.151710758971941"
SPPL3	turquoise	0.0585424	0.201366	0.611726	2.1141e-50	-0.00153708	0.973262	-0.0686311	0.134046	0.260232	7.72333e-09	0.0304894	0.506047440680367"
PSMC2	turquoise	0.384992	2.4571e-18	0.682116	1.05138e-66	-0.0467088	0.308162	-0.00533201	0.907438	0.436998	1.03425e-23	0.0318154	0.487718740851814"
VAMP2	turquoise	-0.0575498	0.209126	0.225762	6.11662e-07	-0.0602186	0.188739	0.111247	0.0149579	0.16785	0.000227516	0.00858351	0.851523288907808"
EIF4A2	turquoise	0.210408	3.48092e-06	0.691879	2.45146e-69	0.0390283	0.394561	-0.297009	3.43284e-11	0.0956879	0.036495	0.0107255	0.815072589774148"
CCDC59	turquoise	0.1021	0.0256006	0.393777	3.52685e-19	0.347435	5.23592e-15	-0.041283	0.367802	0.245281	5.57901e-08	0.117268	0.0102877719843793"
YTHDF3	turquoise	0.377554	1.2152e-17	0.866529	9.39466e-146	-0.278776	5.56225e-10	-0.444944	1.28158e-24	0.03251	0.478263	-0.0699188	0.126881688714362"
RSL24D1	turquoise	0.0901129	0.0489522	0.379426	8.15913e-18	0.507358	1.23899e-32	0.0456202	0.319585	0.382033	4.66434e-18	-0.0210268	0.646550157478824"
CHD3	turquoise	0.0739216	0.106497	0.578842	4.17949e-44	-0.180367	7.3194e-05	-0.149021	0.00108379	0.0952246	0.0374159	0.0513178	0.262811103824438"
TLK1	turquoise	0.414817	2.64757e-21	0.799619	1.71508e-107	-0.117782	0.009957	-0.226839	5.3889e-07	0.226499	5.60909e-07	-0.219189	1.30765966208143e-06"
MAP7D1	turquoise	0.0123392	0.78787	0.147645	0.00120663	-0.17273	0.000147585	0.206535	5.29201e-06	0.132174	0.00379283	0.0671883	0.142440413216748"
SMIM1	turquoise	-0.231805	2.98009e-07	-0.469051	1.60626e-27	0.379374	8.25059e-18	0.66149	1.81058e-61	0.328843	1.62021e-13	0.0449247	0.327026645395683"
SUZ12	turquoise	0.386343	1.8299e-18	0.881542	2.88637e-157	-0.186153	4.22006e-05	-0.424866	2.2586e-22	0.0915244	0.0455028	-0.00291327	0.949346963330673"
PXMP4	turquoise	0.170543	0.000179432	0.375706	1.79659e-17	-0.0863354	0.0592749	0.0814228	0.075329	0.251831	2.38296e-08	0.0993999	0.0297882632868224"
MYH9	turquoise	0.205523	5.89648e-06	0.743027	4.72757e-85	-0.336125	4.34183e-14	-0.429467	7.11818e-23	-0.0550696	0.229457	0.165112	0.000288582091507969"
HEXIM1	turquoise	0.256155	1.34092e-08	0.529841	5.97805e-36	-0.23925	1.19568e-07	0.00407576	0.92918	0.19066	2.71565e-05	-0.105628	0.0209001597543272"
SQLE	turquoise	0.385393	2.25159e-18	0.580126	2.44643e-44	-0.21637	1.79858e-06	-0.0643443	0.160156	0.233361	2.46841e-07	-0.0560704	0.221091025905004"
COX20	turquoise	0.122833	0.00717349	0.415928	2.02518e-21	-0.0982387	0.0317626	-0.237865	1.42036e-07	-0.126916	0.00545643	0.0828833	0.0702233360407506"
GLIPR2	turquoise	-0.252147	2.28556e-08	-0.117312	0.010259	-0.0228372	0.618448	0.0563263	0.218987	-0.084091	0.0662187	0.0562276	0.219797111891737"
GPBP1	turquoise	0.236193	1.74616e-07	0.687626	3.53845e-68	0.0499351	0.275906	-0.122894	0.00714458	0.264838	4.09345e-09	-0.0313247	0.494459038512121"
DNAJC1	turquoise	0.136043	0.00287859	0.241276	9.27683e-08	0.0921936	0.0439399	0.242599	7.85014e-08	0.414479	2.87245e-21	-0.136189	0.00284843074772074"
UBE2B	turquoise	0.16393	0.000319409	0.405385	2.47727e-20	0.140847	0.00202381	-0.0644538	0.159445	0.222706	8.73295e-07	0.0903581	0.0483378132593093"
TMPRSS2	turquoise	0.250867	2.7046e-08	0.315657	1.61043e-12	-0.229328	4.01121e-07	-0.00990954	0.828916	0.108802	0.017331	-0.0971252	0.033759632312979"
MAGEH1	turquoise	0.071849	0.116703	0.231042	3.26689e-07	-0.148094	0.00116522	-0.0438705	0.338517	0.0466713	0.30855	0.113424	0.0130889257397693"
RDH10	turquoise	0.243992	6.57787e-08	0.355989	9.97733e-16	-0.280855	4.08966e-10	-0.260228	7.72749e-09	-0.0768477	0.093304	0.00442793	0.923079194225329"
EGR1	turquoise	0.142933	0.00173099	0.187049	3.86903e-05	-0.300808	1.87327e-11	-0.352954	1.80708e-15	-0.268132	2.58032e-09	0.0327914	0.474460421691626"
CDYL2	turquoise	0.381	5.82431e-18	0.658608	9.04362e-61	-0.214678	2.17334e-06	-0.179109	8.23268e-05	0.176719	0.000102693	-0.137441	0.00260106683511514"
LRRC41	turquoise	0.437198	9.81912e-24	0.841454	2.41461e-129	-0.161277	0.000400112	-0.148581	0.00112178	0.285122	2.1582e-10	-0.00926472	0.839892874236929"
NOB1	turquoise	0.25339	1.93912e-08	0.465599	4.32165e-27	0.237246	1.53345e-07	-0.0688284	0.132928	0.221264	1.03131e-06	0.184703	4.85210463426879e-05"
CNPY3	turquoise	-0.164729	0.000298252	-0.371965	3.93293e-17	0.25621	1.33111e-08	0.617283	1.53804e-51	0.373922	2.61392e-17	0.0255341	0.577605136465565"
SLC35F5	turquoise	0.433739	2.39693e-23	0.857346	2.21535e-139	-0.182627	5.91476e-05	-0.340136	2.0707e-14	0.179878	7.66263e-05	-0.0462973	0.312447695993834"
RAB2A	turquoise	0.35828	6.34447e-16	0.697593	6.30227e-71	-0.229121	4.1114e-07	-0.225211	6.52472e-07	0.193736	1.99838e-05	-0.0964745	0.0349757054418185"
CASZ1	turquoise	0.322865	4.65388e-13	0.755545	1.75994e-89	-0.225061	6.64002e-07	-0.175029	0.00011986	0.141981	0.00185944	-0.036548	0.425316965558193"
SMG1	turquoise	0.306473	7.46667e-12	0.850299	8.70692e-135	-0.289092	1.17918e-10	-0.490033	3.05859e-30	-0.0792965	0.0832976	0.0846366	0.0644719088571552"
BDP1	turquoise	0.331076	1.08612e-13	0.846781	1.4007e-132	-0.259659	8.35035e-09	-0.516548	5.84988e-34	-0.0706758	0.122811	-0.0455625	0.320197651467905"
TNFSF10	turquoise	0.228036	4.67727e-07	0.391652	5.67034e-19	-0.0582834	0.20337	-0.0765632	0.0945264	0.186205	4.19874e-05	0.254702	1.62872301705622e-08"
MTMR3	turquoise	0.0119184	0.79494	0.547969	8.2312e-39	-0.027751	0.545011	-0.120461	0.00837946	0.164411	0.000306514	0.133185	0.00353159861997766"
GLO1	turquoise	0.174246	0.0001287	0.453768	1.18107e-25	0.0577447	0.207586	0.0572003	0.21191	0.338715	2.69544e-14	-0.0875198	0.055860251900103"
ALDH18A1	turquoise	0.486756	8.37254e-30	0.718309	5.0778e-77	0.102003	0.0257412	-0.10963	0.0164926	0.362629	2.66011e-16	0.00499189	0.913318502845952"
ELF3	turquoise	0.189264	3.11645e-05	0.269693	2.06891e-09	-0.0577688	0.207396	-0.102733	0.0246954	0.0547336	0.232315	0.179428	7.9913624482203e-05"
TMEM263	turquoise	0.461909	1.2296e-26	0.717094	1.19733e-76	-0.187889	3.56527e-05	-0.180347	7.33341e-05	0.272393	1.40717e-09	-0.100147	0.0285746447773466"
UBE2E2	turquoise	0.240004	1.08824e-07	0.523443	5.56762e-35	0.0462235	0.31322	0.0277641	0.54482	0.40024	8.14282e-20	-0.0936834	0.0406224776498407"
LSM1	turquoise	0.196327	1.53757e-05	0.244294	6.32908e-08	-0.0361992	0.429751	-0.0305849	0.504715	0.0860828	0.0600249	0.0349717	0.445567531202659"
PGM2L1	turquoise	0.103295	0.0239147	0.376923	1.38909e-17	-0.285085	2.17032e-10	-0.380526	6.44746e-18	-0.163629	0.000327748	0.220493	1.1267889965291e-06"
TUSC3	turquoise	0.272771	1.33271e-09	0.481264	4.41855e-29	-0.223847	7.65104e-07	-0.04257	0.353045	0.24108	9.5085e-08	-0.129484	0.00457593840978334"
MRPL3	turquoise	0.51647	6.00654e-34	0.701986	3.55983e-72	0.0816967	0.074349	-0.0891662	0.0513867	0.406785	1.78545e-20	-0.0134664	0.769017103018754"
SLC35B1	turquoise	0.425849	1.76764e-22	0.403991	3.42646e-20	0.116843	0.0105692	0.434134	2.1657e-23	0.682408	8.79924e-67	-0.0221191	0.629530912186803"
ERO1B	turquoise	0.239454	1.1656e-07	0.589412	4.74028e-46	-0.0979635	0.0322465	-0.0962791	0.035348	0.249577	3.20185e-08	-0.151448	0.000894887400104717"
BCL2L1	turquoise	-0.0165363	0.718388	0.226381	5.6875e-07	0.0206435	0.652567	0.284053	2.5357e-10	0.440181	4.50976e-24	0.274777	9.97770559520604e-10"
COBL	turquoise	0.328358	1.76668e-13	0.551689	2.02555e-39	-0.316903	1.30247e-12	-0.203913	6.99524e-06	0.0373633	0.415057	-0.0258218	0.573324154788846"
FBXO22	turquoise	0.362445	2.76045e-16	0.761388	1.21618e-91	-0.0326299	0.47664	-0.0317056	0.489224	0.408619	1.16015e-20	-0.0303318	0.508249072501125"
SCAMP4	turquoise	0.290121	1.00657e-10	0.463351	8.18391e-27	-0.248753	3.56474e-08	0.12098	0.00810119	0.251648	2.44105e-08	-0.0336418	0.463070929146436"
HNRNPA1	turquoise	0.142587	0.00177661	0.360881	3.77852e-16	0.578577	4.66549e-44	0.0680554	0.137349	0.29655	3.69164e-11	0.0523399	0.253410556495477"
NDUFA5	turquoise	0.121629	0.00776463	0.470995	9.15514e-28	0.0750443	0.101271	-0.0832662	0.0689327	0.263554	4.89182e-09	0.0722469	0.114686272562333"
ABRACL	turquoise	0.0282518	0.537775	0.263208	5.13166e-09	0.2383	1.34575e-07	0.0947083	0.0384654	0.349184	3.74544e-15	0.189596	3.01644540137976e-05"
YIPF6	turquoise	0.443638	1.8132e-24	0.912314	1.07279e-186	-0.29755	3.15081e-11	-0.3122	2.88685e-12	0.212864	2.65781e-06	-0.0720528	0.115666195144079"
PLEC	turquoise	0.0886627	0.0527219	0.534351	1.20489e-36	-0.316324	1.43783e-12	-0.17834	8.84213e-05	-0.0188456	0.681084	0.0568957	0.21435784472929"
KIAA1522	turquoise	0.258697	9.51624e-09	0.684517	2.42078e-67	-0.138777	0.0023588	-0.00381087	0.933772	0.326008	2.68038e-13	-0.0514635	0.26145640449551"
JUN	turquoise	0.140112	0.00213741	0.197696	1.33675e-05	-0.258241	1.01231e-08	-0.285969	1.89865e-10	-0.21439	2.24412e-06	0.0557554	0.223700580268645"
MRPL50	turquoise	0.384553	2.70331e-18	0.67981	4.25051e-66	0.127973	0.00507691	-0.0308204	0.501438	0.395823	2.2251e-19	-0.0445105	0.331510027366311"
GOLGA2	turquoise	0.465238	4.79013e-27	0.81224	1.68197e-113	-0.278607	5.70281e-10	-0.296099	3.96383e-11	0.109636	0.0164868	-0.0338331	0.460529999130162"
KAZALD1	turquoise	-0.0267853	0.559096	-0.202896	7.78803e-06	-0.0187463	0.682674	0.236603	1.66019e-07	0.0826748	0.0709345	0.100742	0.0276377568280985"
UBXN4	turquoise	0.461438	1.404e-26	0.912004	2.39396e-186	-0.312056	2.95727e-12	-0.424248	2.63444e-22	0.0949287	0.0380143	-0.0373747	0.414914203605554"
C2orf68	turquoise	0.018525	0.68622	0.474985	2.85377e-28	0.110793	0.0153758	0.129043	0.00471741	0.35233	2.04024e-15	-0.0125097	0.785009791140326"
EFHC1	turquoise	0.0410204	0.370859	0.270019	1.97533e-09	0.0346518	0.449743	0.0834327	0.0683777	0.108419	0.0177319	0.106307	0.020086915132751"
SPATC1L	turquoise	-0.0790974	0.0840775	-0.313292	2.40305e-12	0.062853	0.170086	0.43547	1.53567e-23	0.135051	0.00309153	0.0746377	0.103139370288933"
CHD2	turquoise	0.236318	1.71949e-07	0.786155	1.53824e-101	-0.255009	1.56334e-08	-0.457885	3.79007e-26	-0.110597	0.0155592	0.103937	0.0230501375378399"
TMEM192	turquoise	0.441835	2.91975e-24	0.754556	4.02612e-89	-0.122871	0.0071555	-0.159557	0.000462219	0.271063	1.70228e-09	-0.114135	0.0125252318596856"
TMEM97	turquoise	0.318182	1.04643e-12	0.493429	1.06455e-30	0.217393	1.60278e-06	0.0760288	0.0968572	0.382644	4.08787e-18	0.0419618	0.359970787998531"
NKAP	turquoise	-0.0443166	0.333623	0.465015	5.10484e-27	0.331192	1.06357e-13	0.232322	2.79964e-07	0.525325	2.90175e-35	0.071675	0.117593272516101"
KLF4	turquoise	0.252077	2.30686e-08	0.383829	3.16356e-18	-0.311469	3.26287e-12	-0.375871	1.73494e-17	-0.190184	2.84655e-05	0.0406886	0.374744303712679"
SCYL1	turquoise	0.348941	3.92491e-15	0.449968	3.32558e-25	0.00816134	0.858747	0.321768	5.63367e-13	0.507184	1.31129e-32	-0.0359687	0.432695699017578"
NT5C2	turquoise	0.456594	5.42255e-26	0.830722	3.58316e-123	-0.388503	1.13897e-18	-0.548494	6.76082e-39	-0.146577	0.00131065	0.0360351	0.431846330845078"
SIAH1	turquoise	0.0476423	0.298583	0.376974	1.37437e-17	0.160908	0.000412766	0.113977	0.0126489	0.345128	8.11694e-15	-0.0853881	0.0621285393856897"
AP3M1	turquoise	0.489846	3.23983e-30	0.864896	1.38097e-144	-0.328675	1.6697e-13	-0.431557	4.18713e-23	0.0427214	0.351332	0.00234442	0.959227972389807"
RNF41	turquoise	0.524675	3.63555e-35	0.666485	1.06689e-62	-0.210871	3.30906e-06	-0.164058	0.000315923	0.149788	0.00102046	-0.187365	3.75195697320334e-05"
EIF3M	turquoise	0.220659	1.10556e-06	0.481531	4.07875e-29	0.526047	2.25772e-35	0.152752	0.000806405	0.526999	1.62034e-35	0.0573349	0.210835300789055"
ENDOD1	turquoise	0.251568	2.46675e-08	0.379143	8.66702e-18	-0.27265	1.35628e-09	-0.0829532	0.0699864	0.0712141	0.119978	-0.0440759	0.336258420161724"
BCL2L13	turquoise	0.401205	6.52422e-20	0.840022	1.7086e-128	-0.182956	5.73314e-05	-0.22074	1.09536e-06	0.237061	1.56888e-07	-0.0387102	0.398429428751785"
BUB3	turquoise	0.356295	9.39263e-16	0.748819	4.5503e-87	0.130522	0.00425777	-0.0685315	0.134613	0.408808	1.10953e-20	0.0681999	0.136514189481514"
UBE2N	turquoise	0.548041	8.01387e-39	0.733412	8.04107e-82	-0.129756	0.00449059	-0.160177	0.000438874	0.317267	1.2241e-12	-0.131189	0.00406422157554147"
MRPL32	turquoise	0.315617	1.6214e-12	0.31375	2.22428e-12	-0.0424892	0.353959	0.144414	0.00154715	0.349884	3.27403e-15	0.187757	3.61144402703222e-05"
HGSNAT	turquoise	0.323136	4.43839e-13	0.630445	2.50304e-54	-0.407175	1.62954e-20	-0.457792	3.88998e-26	-0.163273	0.000337833	-0.045445	0.321449518995705"
HYOU1	turquoise	0.589912	3.81889e-46	0.840653	7.23227e-129	-0.228053	4.66839e-07	-0.193203	2.10821e-05	0.285138	2.15298e-10	-0.0114911	0.802137071390082"
TSPAN6	turquoise	0.116238	0.0109807	0.478154	1.11859e-28	0.018692	0.683544	-0.0492404	0.282649	0.260523	7.42254e-09	0.0244534	0.593819593492513"
MTDH	turquoise	0.40434	3.15954e-20	0.813893	2.53953e-114	-0.145696	0.00140268	-0.343312	1.14339e-14	0.125688	0.0059294	-0.0188046	0.681741265871701"
CD164	turquoise	0.372217	3.73177e-17	0.766069	2.03547e-93	-0.236246	1.73466e-07	-0.313913	2.16386e-12	0.159795	0.000453102	-0.0943217	0.0392674419347277"
PHYHD1	turquoise	-0.123644	0.00679826	-0.143189	0.00169779	-0.150234	0.000985195	0.0131292	0.774643	-0.118393	0.00957584	0.158552	0.000502502283611383"
MAPK6	turquoise	0.42699	1.32826e-22	0.809782	2.69802e-112	-0.125444	0.00602747	-0.35923	5.25303e-16	0.143031	0.00171817	-0.106685	0.0196462174234335"
ZNF451	turquoise	0.278394	5.88376e-10	0.836454	2.05802e-126	-0.156851	0.000578239	-0.307816	5.98661e-12	0.134146	0.00329829	0.0012768	0.977788321012337"
DBT	turquoise	0.36902	7.23627e-17	0.770623	3.46902e-95	-0.263102	5.20778e-09	-0.332804	7.95029e-14	0.109275	0.0168481	-0.0086433	0.850501198016507"
ARL6IP1	turquoise	0.3725	3.51853e-17	0.59964	5.29524e-48	-0.016986	0.711067	-0.104563	0.0222326	0.254231	1.73418e-08	-0.17906	8.26988327561651e-05"
TAOK3	turquoise	0.270879	1.74758e-09	0.675106	7.0632e-65	-0.227691	4.87283e-07	-0.348857	3.98812e-15	0.0184845	0.686869	0.0441681	0.335246964907871"
STARD10	turquoise	-0.177949	9.16843e-05	-0.393692	3.59479e-19	0.181732	6.43785e-05	0.489378	3.74385e-30	0.241421	9.10833e-08	0.203559	7.26235383015291e-06"
PIGX	turquoise	0.233015	2.5745e-07	0.453577	1.24429e-25	-0.0947867	0.0383045	0.123755	0.00674819	0.379136	8.68047e-18	-0.144841	0.00149754540533915"
GADD45B	turquoise	0.0403049	0.379268	-0.156182	0.000610871	-0.176738	0.000102511	-0.0997969	0.0291378	-0.209345	3.90801e-06	0.0769369	0.0929231985800814"
EXTL2	turquoise	0.245658	5.31614e-08	0.509667	5.80375e-33	-0.153031	0.000788557	-0.172572	0.000149692	0.0866317	0.0584049	-0.0527825	0.249413097400236"
ZNF770	turquoise	0.463671	7.47592e-27	0.885757	8.79649e-161	-0.407542	1.49477e-20	-0.599793	4.94562e-48	-0.126477	0.00562143	-0.000923241	0.983937939367571"
TBPL1	turquoise	0.172698	0.000148011	0.100926	0.0273536	-0.0916431	0.0452221	0.106255	0.0201478	0.187553	3.68404e-05	-0.042592	0.352794607755104"
LARP1B	turquoise	0.587188	1.23344e-45	0.802088	1.23993e-108	-0.206042	5.57848e-06	-0.292481	6.98568e-11	0.158355	0.000510779	-0.0986774	0.0310039135412794"
ACAD8	turquoise	0.231385	3.13493e-07	0.242766	7.68619e-08	-0.262848	5.39366e-09	-0.113545	0.0129917	-0.0012168	0.978832	0.237473	1.49099729087957e-07"
TMEM159	turquoise	-0.00875863	0.84853	0.352084	2.14005e-15	0.0898701	0.0495672	0.0655518	0.152442	0.258836	9.33945e-09	0.0938623	0.0402389304063776"
CCDC6	turquoise	0.311664	3.15806e-12	0.751177	6.62104e-88	-0.0459013	0.316609	-0.17639	0.000105841	0.295016	4.70076e-11	0.00436602	0.924151413813442"
EIF2S2	turquoise	0.387421	1.44491e-18	0.514611	1.12194e-33	0.309515	4.51865e-12	0.3539	1.50262e-15	0.70814	5.80796e-74	0.0504561	0.270920617979853"
NUB1	turquoise	0.0741933	0.105213	0.580994	1.70154e-44	0.0554796	0.226003	-0.0271135	0.55429	0.293686	5.78965e-11	0.240369	1.03955762042668e-07"
WSB1	turquoise	0.108808	0.0173256	0.434232	2.11198e-23	-0.0546626	0.232923	-0.178388	8.80252e-05	-0.0342319	0.455258	0.0705046	0.123721742121017"
SHROOM3	turquoise	0.484618	1.60574e-29	0.767453	5.96257e-94	-0.276792	7.44174e-10	-0.239642	1.13853e-07	0.157851	0.000532533	-0.111195	0.0150048026273387"
MAP2K3	turquoise	0.249879	3.07841e-08	0.190581	2.73706e-05	0.00337964	0.941252	0.235745	1.84498e-07	0.312816	2.60324e-12	0.155559	0.000642719064024531"
ARG2	turquoise	0.364946	1.66476e-16	0.452717	1.57455e-25	-0.376272	1.59434e-17	-0.122178	0.00749011	0.0897003	0.0500011	-0.127068	0.00540023302949915"
PDE4B	turquoise	0.247685	4.09419e-08	0.454076	1.08543e-25	-0.287035	1.61477e-10	-0.209228	3.95807e-06	-0.028626	0.5324	-0.157467	0.000549681932882838"
SNRPD3	turquoise	0.327542	2.04275e-13	0.827494	2.11756e-121	-0.0251263	0.583699	-0.243428	7.06649e-08	0.245225	5.61931e-08	-0.0318609	0.487097181793575"
GREB1	turquoise	0.27838	5.89581e-10	0.353748	1.54801e-15	-0.391153	6.3362e-19	-0.181078	6.84716e-05	-0.0779227	0.0887988	-0.126995	0.00542717031934693"
TNFRSF19	turquoise	0.0162908	0.722395	0.19505	1.75032e-05	-0.171015	0.000172064	-0.218048	1.48851e-06	-0.120867	0.00816112	0.122593	0.007287897947101"
ZFP36	turquoise	0.241317	9.22866e-08	0.155075	0.000668532	-0.329524	1.43466e-13	-0.334667	5.66794e-14	-0.269935	1.9991e-09	0.0467995	0.307222126693573"
KIF5C	turquoise	0.294428	5.155e-11	0.710606	1.08256e-74	-0.281918	3.4915e-10	-0.193599	2.02602e-05	0.150621	0.000955519	-0.146794	0.00128889047230697"
EPB41L5	turquoise	0.366244	1.2782e-16	0.81319	5.68686e-114	-0.185963	4.29794e-05	-0.316233	1.46019e-12	0.115403	0.0115728	-0.102684	0.0247644384666983"
ZNF358	turquoise	-0.544231	3.30949e-38	-0.649703	1.16817e-58	0.572146	6.56416e-43	0.639796	2.15784e-56	0.250142	2.97436e-08	-0.0185351	0.686057807708341"
DNAJC3	turquoise	0.464937	5.21834e-27	0.784351	8.95492e-101	-0.316237	1.45922e-12	-0.217983	1.49943e-06	0.246255	4.92381e-08	-0.0319642	0.485684153959582"
PDSS2	turquoise	0.210453	3.46358e-06	0.616806	1.9296e-51	-0.0506129	0.269433	-0.00286828	0.950128	0.36981	6.14853e-17	-0.128186	0.00500346310850935"

## Sheet: Table S4
Table S4. Gene lists included in the calculation by the two random forest decision methods.
Accuracy	Gini
SIM2	SIM2
RPS10	RPS10
FAM89B	FAM89B
AMACR	AMACR
ARHGEF26	ARHGEF26
DYNLRB1	TRIM36
PYCR1	PYCR1
TRIM36	DYNLRB1
C4orf48	FAM83H
MYL5	C4orf48
RNF157	RNF157
CAMKK2	NDUFB8
C2orf72	FGFRL1
FAM83H	MYL5
NUDT19	GOLM1
GPI	CAMKK2
NDUFB8	FKBP2
TRIB1	IFRD1
GOLM1	C2orf72
FKBP2	TRIB1
FGFRL1	BLOC1S1
RUVBL1	EVL
MRPL15	GDF15
FOLH1	HID1
HOXB13	PPIB
EVL	MACROD1
GDF15	GPI
IGFBP2	PDCD6
PDCD6	PFDN5
HID1	TMSB10
PPIB	OR51E2
BCAM	NUDT8
OR51E2	BCAM
CACNA1D	REXO2
PFDN5	CACNA1D
IFRD1	TRUB2
CREB3L1	VMP1
ZDHHC9	RUVBL1
COX20	NUDT19
MAL2	RAP1GAP
PDIA3	BICD1
RABAC1	CREB3L1
RPAIN	GOLPH3
BICD1	PDIA3
ZNF358	COX20
GPR160	GRAMD1A
KIAA0319L	FOLH1
NEDD4L	ACSM1
REXO2	CRLS1
SUGP2	BEND4
BEND4	HACD2
CAMK1	SLC27A5
SLC25A33	ORAI3
KIF5C	ZDHHC9
SPOCK1	IGFBP2
HACD2	ZNF358
SRSF6	EFHC1
MACROD1	SH3RF1
TP53I11	TMEM97
SEC16A	RABAC1
TRUB2	SLC39A4
SLC39A1	XPO6
LIG3	GCNT1
ADRB1	TMEM192
PDLIM5	NEDD4L
BLOC1S1	MTMR3
TMSB10	EFNB2
SLC44A4	PCSK1N
RNF41	ACAD8
NSF	SYCE1L
SLC35F5	CYB561A3
POLR3E	SEC16A
SEC11C	MAL2
SFTPA2	CBX4
EEF2	TP53I11
ATP6AP1	TBRG1
TMEFF2	RNF41
CBX4	CAMK1
EFHC1	RALGAPA2
SLC39A7	PDLIM5
GCNT1	NKTR
ORAI3	SLC39A1
SH3RF1	SPON2
RFK	NPY
RALGAPA2	MTHFS
TMEM192	TOMM5
MAP2K1	SRSF6
ACAD8	SPOCK1
PIGM	ENDOD1
RAMP1	POLR3E
GRPEL1	SLC35F5
ENTPD5	PLA2G2A
SLC35E2B	RAMP1
CRELD1	RPAIN
NUDT8	FOXA1
PSMD3	OCLN
LRBA	TFF3
TXNDC11	ADRB1
GTPBP4	SLC25A33
ERO1B	RWDD2A
GID8	KIAA0319L
PPP2R2D	NSUN6
CPNE4	PLPP6
MTHFS	SFTPA2
MIPEP	SAT1
CALR	SUGP2
SYCE1L	HOXB13
KLK3	LETMD1
TBC1D4	HLCS
MTMR3	TKT
LBH	TUBB2A
SLC16A1	TMPRSS2
SHROOM3	ENTPD5
OLA1	RAD9A
SLC27A5	ATP6V0E2
TOMM5	TSPAN13
HYOU1	LARP1B
ATXN2	CRELD1
MON1B	ABCC4
TC2N	GADD45G
CBFA2T2	ADRB2
ALDH1A3	WSB1
FOXA1	SLC44A4
DCXR	ENTPD6
TRPM8	SEL1L
PLA2G2A	DGKD
SLC4A4	SLC19A2
TSPAN13	HSP90B1
ATP6V0E2	CHMP4C
PRSS8	HOOK2
OCLN	HYOU1
PHF12	TP53INP1
CTTN	KIF5C
DGKD	NSF
RAP1GAP	SLC35E2B
ZDHHC21	CTTN
RIPK2	PPP3CA
TMPRSS2	ALDH1A3
STEAP4	FKBP11
ERGIC1	SLC4A4
SMYD2	TMEFF2
SEL1L	SOAT1
ACLY	ATP6AP1
RWDD2A	PMEPA1
GAA	MYO6
CNPY3	SLC39A7
APMAP	UGDH
ABCC4	DCXR
ADRB2	SMYD2
PPP3CA	LIG3
TLE3	C2orf68
NAALADL2	GPR160
MRPL3	ASRGL1
NOB1	ZDHHC21
ODC1	TBC1D4
SPON2	REPIN1
RPS20	TMEM263
XPO6	P4HB
SEZ6L2	THYN1
MAZ	HNRNPA1
CNTNAP2	SPATA20
CHMP4C	TMEM150C
BRI3BP	GAA
BAIAP2	COMTD1
UBE2N	RHOU
SMS	TRPM8
NUDT9	SEC11C
TAF9	EEF2
B4GALT3	TMEM259
SLC39A4	ERO1B
MAPK6	MRPL15
ZMPSTE24	KAZALD1
ENDOD1	LSR
EPB41L4B	CPNE4
TUSC3	DCUN1D5
C9orf152	NOB1
RASEF	RIPK2
LSR	PGM2L1
TMEM87A	NKX3_1
TAOK3	PDXDC1
EPB41L5	DEGS1
HNRNPA1	PPM1H
STEAP1	EPB41L5
TRIM68	KIAA1522
ESRP1	PIGM
HLCS	LBH
LYPLA1	SEC61A1
TMC4	NUDT9
AHCY	BANK1
P4HB	RPL13
SOAT1	SMS
TMEM150C	SLC38A11
SPECC1L	PLPP1
LRIG1	RPS20
GTF3C1	EIF2S2
CCT8	MAZ
CRLS1	PRSS8
DNAJC5	TUSC3
TFF3	BCAP29
TLK1	PEX10
ILF2	FARP1
BCAP29	ZNF652
NELFCD	BCCIP
TMSB15A	DHRS13
MAP7	GTF3C1
PTPN18	CNPY3
EFNB2	CALR
ENOPH1	STK39
ALDH18A1	B4GALT3
C2orf68	BRI3BP
GOLGA2	CBFA2T2
SLC35E1	TRIM68
TRPV6	NAALADL2
NSUN6	SIAH1
STK39	UBE2E2
DDI2	XBP1
STEAP2	SPATC1L
CYB561A3	GALNT1
MRPL50	TAOK3
GALNT1	SLC35B1
MAGED1	LYPLAL1
KDELR2	DSC2
PPM1H	PTPN18
ZNF652	KLK2
CD276	PDE9A
UGDH	ATP11B
MTHFD2L	GID8
FAM117B	PDIA5
TP53INP1	TENM1
GRAMD1A	CNKSR3
ATP11B	TNFSF10
PSD4	SHROOM3
PDXDC1	BAIAP2
CCNG2	CNTNAP2
EIF2S2	SLC35E1
ACSM1	CCNG2
PLEKHH1	SLC16A1
LCLAT1	TBL1XR1
TRIQK	PM20D2
KAZALD1	PRPS1
PCSK1N	GREB1
WSB1	STEAP1
REPIN1	TRAF7
PLPP6	AHCY
DNAJC7	ZNF577
RHOU	FAM117B
CCT5	ARL6IP1
PLPP1	STEAP2
CMC1	TXNDC11
TRAF7	THEM6
SEC22C	ATXN2
KLK2	MIOS
RERE	ELOVL7
CLGN	ODC1
CRAT	PXDN
HDLBP	BUB3
SPATA20	ZNF217
PGM2L1	PAK4
KLK4	SIPA1L3
PLPP5	SYVN1
CCDC6	IGSF8
ZNF217	MON1B
VPS26B	ARFGEF3
CASZ1	RFK
MCCC2	SEC22C
SEC61A1	TRPV6
ZNF577	GRPEL1
ARHGAP32	ERGIC1
KCNN2	SMIM1
ATP8A1	EIF3M
SCAMP4	CD276
HNRNPL	TMSB15A
SAT1	DNAJC5
TBRG1	ACLY
FARP1	KLK3
SCYL1	LRBA
TENM1	PHF12
XBP1	TC2N
LETMD1	SPECC1L
SPATC1L	TAF9
GOLPH3	DDAH1
SMIM1	TMC4
MESP1	MRPL50
ARFGEF3	GOLGA2
BCCIP	ILF2
ZBTB10	FKBP3
TPD52	C1orf43
ACACA	SCYL1
PTBP1	RHPN2
CBX3	C17orf58
CMTM4	CLGN
MAP2K3	CBX3
SIX1	STEAP4
PIGX	KLK4
USP54	TLE3
ARL6IP1	PDSS2
SAYSD1	APMAP
PDIA5	TMEM87A
HOOK2	ZNF350
TNFSF10	MIPEP
ABHD2	TBPL1
EIF3M	CDK19
GALNT7	COLEC12
KIAA1522	MRPL3
WRNIP1	DNPEP
ABHD17C	UBE2N
SIPA1L3	MAGED1
THEM6	ADPGK
PEX10	MCCC2
TMEM263	FBXO25
PMEPA1	HSD17B4
NKX3_1	STRADB
CANT1	RASEF
SYVN1	MESP1
NKTR	PSD4
SLC19A2	MAP2K3
ENTPD6	SCAMP4
LARP1B	ELOVL2
ACSL3	SERP1
DHRS13	CNOT6
TUBB2A	SEZ6L2
ADPGK	NUP93
STRADB	ABHD17C
ASRGL1	RERE
TBL1XR1	CBWD1
ELOVL7	FNIP2
C1QBP	CASZ1
BANK1	MAP7
BUB3	ALDH18A1
PDE3B	PTBP1
DCUN1D5	ARHGAP32
MIA3	HNRNPL
CNKSR3	MAPK6
CBWD1	ATP8A1
DNPEP	ABRACL
CDK19	LRIG1
MYO6	FOXP1
FKBP3	OLA1
SERP1	KCNN2
BRD2	USP54
HSP90B1	ABHD2
SLC38A11	EPB41L4B
CLDN8	BCL2L1
PDSS2	ARFIP2
ALDH6A1	ACACA
IGSF8	BRD2
BCL2L1	GALNT3
CDYL2	SLC25A17
SLC25A17	ZMPSTE24
ZNF680	MTHFD2L
ARFIP2	GLO1
FNIP2	ACSL3
UBE2E2	ESRP1
TMEM259	KDELR2
SLC35B1	PDE3B
FOXP1	COBL
SIAH1	GTPBP4
DDAH1	PSMD3
C1orf43	CMC1
COLEC12	ALDH6A1
RHPN2	CCT5
ZNF350	DIP2A
NUP93	CDYL2
DSC2	ZBTB10
GREB1	C1QBP
TBPL1	CCT6A
PAK4	DDI2
DEGS1	VPS26B
GALNT3	TLK1
NPY	PIGX
RAD9A	UBE2E3
COBL	ZNF75A
COMTD1	MIA3
RPL13	SAYSD1
ABRACL	MBOAT2
PRPS1	MAP2K1
FBXO25	CRAT
ELOVL2	HNRNPA2B1
TKT	PDIA4
TMEM97	WSB2
LYPLAL1	TPD52
FKBP11	ENOPH1
PDIA4	TRIQK
HSD17B4	CMTM4
PXDN	CANT1
DIP2A	DNAJC7
THYN1	PPP2R2D
GLO1	BMPR1B
BMPR1B	HDLBP
CCT6A	ZNF680
PM20D2	CLDN8
PDE9A	CCDC6
UBE2E3	C9orf152
ZNF75A	WRNIP1
WSB2	SIX1
HNRNPA2B1	LYPLA1
CNOT6	NELFCD
C17orf58	STARD10
STARD10	CCT8
GADD45G	GALNT7
MIOS	LCLAT1
MBOAT2	PLPP5
VMP1	PLEKHH1

## Sheet: Table S5
Table S5. Gene expression situation calculated by Cox risk regression.
gene	HR	z	pvalue	lower	upper
RPS10	2.45862	5.34807	8.89e-08	1.76812	3.41879
PFDN5	2.59988	4.57286	4.81e-06	1.72624	3.91566
FKBP2	3.16125	4.35046	1.36e-05	1.88219	5.30951
REXO2	1.72106	4.16791	3.07e-05	1.33325	2.22166
CREB3L1	0.640127	-3.78116	0.000156097	0.507978	0.806655
C4orf48	1.42357	3.7173	0.000201363	1.18171	1.71494
IFRD1	1.8501	3.68167	0.000231713	1.33337	2.56707
TMSB10	1.54601	3.67606	0.000236866	1.22555	1.95027
PDCD6	1.88748	3.4172	0.000632687	1.31114	2.71718
COX20	2.78517	3.16929	0.00152813	1.47824	5.24758
RUVBL1	1.78457	3.05587	0.00224407	1.23085	2.58739
EVL	1.84888	2.89918	0.00374144	1.2203	2.80124
OR51E2	0.886638	-2.84411	0.00445353	0.816088	0.963288
NDUFB8	1.55647	2.79321	0.00521873	1.14108	2.12306
GOLM1	0.772646	-2.76104	0.00576169	0.643372	0.927896
FAM83H	1.56261	2.74881	0.00598117	1.13666	2.14817
FAM89B	1.56913	2.68182	0.00732237	1.12892	2.181
GPI	1.91996	2.47085	0.0134791	1.14439	3.22113
RNF157	0.7825	-2.21976	0.0264353	0.630137	0.971703
BCAM	0.741835	-2.20362	0.027551	0.568793	0.967519
MYL5	1.39278	1.98452	0.047198	1.00411	1.93191
PDIA3	0.735485	-1.93578	0.0528946	0.538866	1.00385
FGFRL1	1.24236	1.84372	0.0652238	0.986411	1.56473
DYNLRB1	1.25714	1.61794	0.105676	0.952776	1.65873
GDF15	0.885059	-1.57312	0.115691	0.760159	1.03048
ARHGEF26	1.20249	1.45668	0.145203	0.93828	1.54109
C2orf72	0.910483	-1.18037	0.237852	0.779191	1.0639
TRIB1	1.11201	1.14215	0.253394	0.926794	1.33425
NUDT19	1.24463	0.971212	0.331443	0.800282	1.9357
BICD1	1.09287	0.834092	0.404229	0.887035	1.34646
CAMKK2	1.08412	0.706914	0.47962	0.866615	1.3562
HID1	0.875437	-0.678355	0.497547	0.596068	1.28574
AMACR	1.02642	0.372067	0.709843	0.89468	1.17756
PPIB	1.05919	0.309945	0.756603	0.736282	1.52372
TRIM36	1.04601	0.299019	0.764926	0.778925	1.40466
CACNA1D	1.02221	0.297232	0.766289	0.88439	1.1815
PYCR1	1.02623	0.18188	0.855677	0.776372	1.3565
FOLH1	0.99542	-0.0685224	0.94537	0.872925	1.1351
SIM2	1.00473	0.0465237	0.962893	0.823644	1.22563
